# Supplementary material for: Rapid metabolism fosters microbial survival in the deep, hot subseafloor biosphere
Source: Nat Commun. 2022 Jan 25;13:312. doi: 10.1038/s41467-021-27802-7 (PMC8789916; doi:10.1038/s41467-021-27802-7)
Supplement: Supplementary file 4 — Source Data [file 41467_2021_27802_MOESM4_ESM.xlsx]

## Sheet: Fig. 1
	IODP Expedition 370, Nankai Trough, Japan, D/V Chikyu
	Potential Microbial Sulfate Reduction and Methanogenesis Rates determined in Radiotracer Incubations
	Location Information				Abbreviations and Definitions
	Site:	C0023			R-1:	Replicate 1
	Date (start):	2016-09-20			R-2:	Replicate 2
	Date (end):	2016-11-03			R-3:	Replicate 3
	Instrument:	Rotary Core Barrel			SRR:	Sulfate Reduction Rate
	Location:	32°22.0018′ N, 134°57.9844′ E			MGR:	Methanogenesis Rate
	Water depth:	4775.5 m			MDL:	Minimum detection limit
	Penetration:	1177 m			MQL:	Mininum biological quantification limit
	Sample Type:	Whole Round (WR)			Location incubated:	Rates incubated onboard with too low radiotracer activity were repeated at GFZ with higher activity
					GFZ:	Geoforschungszentrum Potsdam
					CSF-A:	Core depth below Sea Floor-A
					DSF:	Drilling depth below sea floor
					MSF:	Mud depth below sea floor
					WSF:	Wireline log depth below sea floor
					TRIS:	Total reducable inorganic sulfur
					ΔGR	Gibbs free energy
					wt%:	Weight percent
	Temperature and biogeochemistry in IODP Site C0023 sediment															Onboard and GFZ Sulfate Reduction Rate Incubations with H2 Addition (130 nmol L-1)							GFZ Sulfate Reduction Incubations with Methane Addition (100% Headspace)						GFZ Sulfate Reduction Incubations with Acetate Addition (5 mmol L-1)						Onboard Methanogenesis Incubations with H2 Addition (130 nmol L-1)
	in situ Temperature	Depth		Top Depth	Acetate		Depth	Organic carbon		Depth	Sulphate		Depth	CH4		Sample ID	Incubation Temperature	Top Depth	Location incubated	Potential SRR			Sample ID	Incubation Temperature	Top Depth	Potential SRR			Sample ID	Incubation Temperature	Top Depth	Potential SRR			Sample ID	Incubation Temperature	Top Depth	Potential MGR
	[°C]	[mbsf]		[m CSF-A, DSF, MSF, WSF]	[mmol L-1]		[mbsf]	[wt%]		[mbsf]	[mmol L-1]		[mbsf]	[mmol L-1]			[°C]	[m CSF-A, DSF, MSF, WSF]		[pmol cm-3 d-1]				[°C]	[m CSF-A, DSF, MSF, WSF]	[pmol cm-3 d-1]				[°C]	[m CSF-A, DSF, MSF, WSF]	[pmol cm-3 d-1]				[°C]	[m CSF-A, DSF, MSF, WSF]	[pmol cm-3 d-1]
	30.5	189.5		190.12	0.015		189.9	0.46		206.52	0.4		189.91	2.6		189-R1	40	189.45	onboard	738			189-R1	40	189.45	35700			189-R1	40	189.45	52000			189-R1	40	189.45	392
	32.3	206.2		207.735	0.023		204.1	0.49		304.3	0.67		204.08	1.3		189-R2	40	189.45	onboard	2560			189-R2	40	189.45	75900			189-R2	40	189.45	50800			189-R2	40	189.45	395
	44.1	319		253.51	0.017		206.6	0.59		305.75	0.85		206.6	0.71		189-R3	40	189.45	onboard	978			189-R3	40	189.45	153000			189-R3	40	189.45	38500			189-R3	40	189.45	464
	47.3	350		256.125	0.014		253.6	0.28		403.56	0.26		253.63	1.6		206-R1	40	207.235	onboard	< MQL			317-R1	40	317.625	241000			317-R1	40	317.625	197000			206-R1	40	207.235	27.9
	52.9	405.2		256.615	0.014		255.7	0.5		416.38	0.55		255.71	1.4		206-R2	40	207.235	onboard	< MQL			317-R2	40	317.625	183000			317-R2	40	317.625	293000			206-R2	40	207.235	35.6
	53.6	411.6		304.225	0.009		256.6	0.31		428.3	0.55		256.63	3.3		206-R3	40	207.235	onboard	< MQL			317-R3	40	317.625	144000			317-R3	40	317.625	258000			206-R3	40	207.235	4.49
	55.4	429.7		305.68	0.012		304.4	0.41		437.97	0.29		304.4	1.2		317-R1	40	317.625	onboard	487			359-R1	40	360.07	111000			359-R1	40	360.07	203000			317-R1	40	317.625	1.49
	56.7	443		309.155	0.014		305.8	0.49		443.49	0.75		305.83	1.5		317-R2	40	317.625	onboard	784			359-R2	40	360.07	< MQL			359-R2	40	360.07	229000			317-R2	40	317.625	3.59
	57.2	448.3		319.435	0.005		309.4	0.54		448.65	0.74		309.46	0.84		317-R3	40	317.625	onboard	6510			359-R3	40	360.07	< MQL			359-R3	40	360.07	161000			317-R3	40	317.625	2.36
	59.9	475.6		358.08	0.016		314.8	0.56		451.74	0.56		314.8	2.1		359-R1	40	360.07	onboard	< MQL			405-R1	60	405.065	26.4			405-R1	60	405.065	0.187			359-R1	40	360.07	1.08
	60.9	486.2		403.46	0.02		318.1	0.11		457.42	0.59		318.08	4.8		359-R2	40	360.07	onboard	299			405-R2	60	405.065	15.7			405-R2	60	405.065	0.25			359-R2	40	360.07	2.5
	61.9	495.8		416.785	0.083		354.5	0.4		458.72	0.78		354.55	0.64		359-R3	40	360.07	onboard	152			405-R3	60	405.065	4.36			405-R3	60	405.065	0.588			359-R3	40	360.07	0.883
	63	507.8		418.94	0.023		355.2	0.47		473.39	0.57		355.17	1		405-R1	60	405.065	GFZ	0.289			411-R1	60	411.56	2.89			411-R1	60	411.56	0.345			405-R1	60	405.065	0.901
	65.9	537.7		437.81	0.034		358.3	0.51		477.38	0.72		358.3	0.7		405-R2	60	405.065	GFZ	3.58			411-R2	60	411.56	9.62			411-R2	60	411.56	1.51			405-R2	60	405.065	0.47
	68.4	563.5		448.55	0.025		360.5	0.53		480.78	0.68		360.48	0.84		405-R3	60	405.065	GFZ	4.07			411-R3	60	411.56	4.27			411-R3	60	411.56	19.2			405-R3	60	405.065	0.303
	69.5	575.8		451.64	0.049		404.2	0.49		494.96	0.68		404.2	2.9		411-R1	60	411.56	GFZ	< MQL			429-R1	60	429.58	4.2			429-R1	60	429.58	0.585			411-R1	60	411.56	0.509
	70.4	585.3		457.31	0.087		404.7	0.22		504.31	0.36		404.73	0.5		411-R2	60	411.56	GFZ	1.21			429-R2	60	429.58	7.44			429-R2	60	429.58	< MQL			411-R2	60	411.56	0.978
	72.2	604.6		473.265	0.023		412.3	0.43		507.15	0.45		412.35	1.3		411-R3	60	411.56	GFZ	< MQL			429-R3	60	429.58	2.12			429-R3	60	429.58	1.37			411-R3	60	411.56	0.417
	73.3	616.3		477.29	0.013		416.5	0.42		513.53	0.28		416.46	1.1		429-R1	60	429.58	GFZ	0.319			443-R1	60	442.9	0.904			443-R1	60	442.9	0.318			429-R1	60	429.58	0.574
	74.8	632.6		499.47	0.275		428.1	0.35		532.71	0.46		428.12	5.2		429-R2	60	429.58	GFZ	1.37			443-R2	60	442.9	2.43			443-R2	60	442.9	0.915			429-R2	60	429.58	0.243
	75.8	643.2		507	0.335		430.4	0.38		537.06	0.66		430.4	6.1		429-R3	60	429.58	GFZ	1.81			443-R3	60	442.9	2.17			443-R3	60	442.9	< MQL			429-R3	60	429.58	0.722
	80.4	693.4		536.9	0.5		437.6	0.46		542.47	0.67		437.62	1.4		443-R1	60	442.9	GFZ	0.303			448-R1	60	448.19	1.13			448-R1	60	448.19	0.594			443-R1	60	442.9	0.178
	82.7	718.2		542.33	0.5		443.3	0.42		552.01	0.9		443.32	1.5		443-R2	60	442.9	GFZ	1.12			448-R2	60	448.19	1.33			448-R2	60	448.19	0.562			443-R2	60	442.9	< MQL
	84.1	734.9		568.06	0.638		451.8	0.43		552.15	0.36		448.41	9.8		443-R3	60	442.9	GFZ	< MQL			448-R3	60	448.19	10.5			448-R3	60	448.19	0.379			443-R3	60	442.9	< MQL
	85.8	753.7		578.215	0.812		457.5	0.38		562.32	0.6		451.86	2.1		448-R1	60	448.19	GFZ	0.894			475-R1	60	475.5	1.37			475-R1	60	475.5	< MQL			448-R1	60	448.19	0.879
	87.7	775.5		584.21	1.063		458.8	0.51		567.41	0.45		457.55	2.2		448-R2	60	448.19	GFZ	2.67			475-R2	60	475.5	0.618			475-R2	60	475.5	0.323			448-R2	60	448.19	1.3
	91.3	816.3		593.295	1.3		473.1	0.39		570.44	0.49		458.82	1.8		448-R3	60	448.19	GFZ	1.44			475-R3	60	475.5	2.13			475-R3	60	475.5	0.211			448-R3	60	448.19	0.472
	92.5	829.7		595.505	1.4		477.2	0.31		576.34	0.73		473.06	9.9		475-R1	60	475.5	GFZ	< MQL			486-R1	60	486.205	8.54			486-R1	60	486.205	< MQL			475-R1	60	475.5	1.55
	94.2	849.5		608.96	2.8		480.6	0.31		578.37	0.69		477.22	12		475-R2	60	475.5	GFZ	< MQL			486-R2	60	486.205	4.21			486-R2	60	486.205	< MQL			475-R2	60	475.5	0.532
	95.4	864.3		613.83	3.7		487	0.47		584.38	1.36		480.65	6.7		475-R3	60	475.5	onboard	2.32			486-R3	60	486.205	1.55			486-R3	60	486.205	< MQL			475-R3	60	475.5	0.412
	97	882.8		626.44	6.5		490	0.3		590.05	1.18		486.97	2.9		486-R1	60	486.205	GFZ	1.09			495-R1	60	495.7	0.702			495-R1	60	495.7	1.08			486-R1	60	486.205	0.192
	98.5	901.4		652.625	9.8		494.8	0.32		593.45	1.2		490.03	4.3		486-R2	60	486.205	GFZ	< MQL			495-R2	60	495.7	2.67			495-R2	60	495.7	0.262			486-R2	60	486.205	0.123
	100	922.4		661.615	11.1		499.8	0.38		595.7	1.44		494.79	4.6		486-R3	60	486.205	GFZ	< MQL			495-R3	60	495.7	1.31			495-R3	60	495.7	0.335			486-R3	60	486.205	< MQL
	102	940.1		702.6	9		504.1	0.34		603.52	1.25		499.8	3.5		495-R1	60	495.7	GFZ	< MQL			507-R1	60	507.72	0.606			507-R1	60	507.72	0.433			495-R1	60	495.7	0.153
	103	961.5		719.87	8.3		506.9	0.31		609.13	2.54		504.07	8.4		495-R2	60	495.7	GFZ	< MQL			507-R2	60	507.72	0.504			507-R2	60	507.72	0.312			495-R2	60	495.7	0.136
	105	980.2		723.21	8.6		513.7	0.36		614.03	0.92		506.89	11		495-R3	60	495.7	GFZ	< MQL			507-R3	60	507.72	0.858			507-R3	60	507.72	< MQL			495-R3	60	495.7	< MQL
	107	1003		728.905	8.7		532.9	0.4		621.81	0.62		513.67	7.9		507-R1	60	507.72	GFZ	< MQL			537-R1	60	537.59	3.03			537-R1	60	537.59	< MQL			507-R1	60	507.72	< MQL
	108	1022		738.675	8.1		536.8	0.42		626.59	0.91		532.88	3.6		507-R2	60	507.72	GFZ	< MQL			537-R2	60	537.59	0.206			537-R2	60	537.59	0.318			507-R2	60	507.72	< MQL
	110	1042		744.09	8.1		542.6	0.42		633.64	0.8		542.62	6		507-R3	60	507.72	GFZ	1.31			537-R3	60	537.59	1.63			537-R3	60	537.59	< MQL			507-R3	60	507.72	< MQL
	112	1066		768.81	9.2		547.7	0.39		637.58	1.91		547.72	8.3		537-R1	60	537.59	GFZ	< MQL			563-R1	60	563.825	0.47			563-R1	60	563.825	0.234			537-R1	60	537.59	< MQL
	114	1094		780.08	8.9		551.8	0.36		640.71	1.55		551.86	6		537-R2	60	537.59	GFZ	0.411			563-R2	60	563.825	2.79			563-R2	60	563.825	1.55			537-R2	60	537.59	0.25
	116	1124		785.6	9.3		562.1	0.32		652.49	2.45		562.09	7.8		537-R3	60	537.59	GFZ	< MQL			563-R3	60	563.825	0.785			563-R3	60	563.825	0.451			537-R3	60	537.59	0.133
	120	1177		798.2	9.2		567.6	0.34		661.6	0.86		567.58	5.2		563-R1	60	563.825	GFZ	< MQL			575-R1	60	575.71	1.07			575-R1	60	575.71	< MQL			563-R1	60	563.825	1.91
				817.86	9.5		570.6	0.42		668.65	1.37		570.61	8.8		563-R2	60	563.825	GFZ	1.42			575-R2	60	575.71	0.818			575-R2	60	575.71	< MQL			563-R2	60	563.825	0.894
				821.635	9.7		576.1	0.27		673.39	1.05		576.11	8.2		563-R3	60	563.825	GFZ	< MQL			575-R3	60	575.71	0.967			575-R3	60	575.71	0.402			563-R3	60	563.825	0.735
				825.165	10.7		578.5	0.27		682.22	2.38		578.53	7.6		575-R1	60	575.71	GFZ	< MQL			585-R1	60	585.15	9.08			585-R1	60	585.15	< MQL			575-R1	60	575.71	< MQL
				828.75	11		584.5	0.36		683.58	2.69		584.56	8.2		575-R2	60	575.71	GFZ	< MQL			585-R2	60	585.15	3.36			585-R2	60	585.15	0.309			575-R2	60	575.71	< MQL
				841.49	11.1		590.2	0.37		688.66	2.56		590.22	4.1		575-R3	60	575.71	GFZ	0.145			585-R3	60	585.15	1.61			585-R3	60	585.15	0.445			575-R3	60	575.71	< MQL
				845.155	11.1		593.6	0.32		692.68	2.29		593.62	8.1		585-R1	60	585.15	GFZ	0.744			604-R1	80	604.5	0.967			604-R1	80	604.5	< MQL			585-R1	60	585.15	0.146
				849.94	10.6		595.5	0.32		699.2	2.13		595.46	9.3		585-R2	60	585.15	GFZ	< MQL			604-R2	80	604.5	0.221			604-R2	80	604.5	< MQL			585-R2	60	585.15	< MQL
				854.025	11		603.7	0.35		702.76	2.27		603.73	7.9		585-R3	60	585.15	GFZ	0.275			604-R3	80	604.5	2.46			604-R3	80	604.5	< MQL			585-R3	60	585.15	< MQL
				864.675	10.4		615.5	0.34		707.6	3.22		615.53	8.5		604-R1	80	604.5	GFZ	< MQL			616-R1	80	616.165	0.212			616-R1	80	616.165	0.392			604-R1	80	604.5	0.165
				872.31	11.2		621.3	0.26		712.71	3.1		621.35	6.6		604-R2	80	604.5	onboard	1.5			616-R2	80	616.165	0.347			616-R2	80	616.165	< MQL			604-R2	80	604.5	0.141
				881.5	10.6		643.4	0.32		720.04	3.04		632.99	6.1		604-R3	80	604.5	GFZ	< MQL			616-R3	80	616.165	1.11			616-R3	80	616.165	0.238			604-R3	80	604.5	< MQL
				901.925	9.4		649.5	0.3		723.3	2.6		637.21	4.6		616-R1	80	616.165	GFZ	1.49			632-R1	80	632.65	0.294			632-R1	80	632.65	< MQL			616-R1	80	616.165	0.211
				907.4	11		661.8	0.31		729.06	2.66		643.45	1.8		616-R2	80	616.165	GFZ	0.325			632-R2	80	632.65	0.45			632-R2	80	632.65	< MQL			616-R2	80	616.165	0.232
				911.095	10.9		668.9	0.28		734.18	2.46		645.3	4.1		616-R3	80	616.165	onboard	0.575			632-R3	80	632.65	< MQL			632-R3	80	632.65	< MQL			616-R3	80	616.165	0.263
				921.555	11.3		673.5	0.25		738.83	2.96		649.52	4.6		632-R1	80	632.65	GFZ	0.201			643-R1	80	643.11	0.301			643-R1	80	643.11	< MQL			632-R1	80	632.65	1.3
				926.43	11.1		678.3	0.45		744.32	2.73		661.82	2.9		632-R2	80	632.65	GFZ	1.68			643-R2	80	643.11	0.284			643-R2	80	643.11	0.569			632-R2	80	632.65	1.09
				929.46	11.7		683.8	0.28		751.72	2.87		668.92	2.7		632-R3	80	632.65	GFZ	0.376			643-R3	80	643.11	0.271			643-R3	80	643.11	0.508			632-R3	80	632.65	0.71
				933.52	9.2		687.5	0.11		752.87	3.03		673.54	2.4		643-R1	80	643.11	GFZ	0.406			693-R1	80	693.43	1.46			693-R1	80	693.43	1.32			643-R1	80	643.11	1.78
				938.955	11		692.5	0.31		762.77	4.7		678.27	1.7		643-R2	80	643.11	onboard	4.7			693-R2	80	693.43	0.83			693-R2	80	693.43	0.277			643-R2	80	643.11	2.24
				944.98	10.1		699.3	0.26		769.03	4.57		683.84	2.4		643-R3	80	643.11	GFZ	0.295			693-R3	80	693.43	0.737			693-R3	80	693.43	0.509			643-R3	80	643.11	0.711
				960.825	10.9		702.5	0.27		773.96	4.77		687.52	1.5		693-R1	80	693.43	GFZ	< MQL			718-R1	80	718.15	2.61			718-R1	80	718.15	1.08			693-R1	80	693.43	0.317
				969.18	11.4		707.9	0.27		776.87	4.59		692.52	0.69		693-R2	80	693.43	onboard	7.07			718-R2	80	718.15	< MQL			718-R2	80	718.15	1.18			693-R2	80	693.43	0.447
				973.165	9.4		718.1	0.3		780.28	4.76		699.36	1		693-R3	80	693.43	GFZ	< MQL			718-R3	80	718.15	< MQL			718-R3	80	718.15	1.04			693-R3	80	693.43	0.335
				979.8	8.7		723.8	0.28		785.81	4.43		702.52	1.6		718-R1	80	718.15	GFZ	< MQL			734-R1	80	734.765	< MQL			734-R1	80	734.765	0.298			718-R1	80	718.15	0.5
				1028.18	7.5		728.6	0.28		793.63	4.86		707.9	4.4		718-R2	80	718.15	GFZ	< MQL			734-R2	80	734.765	1.38			734-R2	80	734.765	0.279			718-R2	80	718.15	0.288
				1031.19	8.2		734	0.2		798.36	4.82		712.52	2		718-R3	80	718.15	GFZ	< MQL			734-R3	80	734.765	< MQL			734-R3	80	734.765	< MQL			718-R3	80	718.15	0.29
				1033.45	8.3		739	0.29		813.15	4.96		718.1	1.6		734-R1	80	734.765	GFZ	< MQL			753-R1	80	753.58	< MQL			753-R1	80	753.58	< MQL			734-R1	80	734.765	0.636
				1040.6	7.9		744.5	0.21		818.09	5.28		723.81	1.2		734-R2	80	734.765	onboard	1.25			753-R2	80	753.58	< MQL			753-R2	80	753.58	< MQL			734-R2	80	734.765	0.585
				1046.12	6.9		751.9	0.17		821.83	4.85		728.6	1.5		734-R3	80	734.765	GFZ	< MQL			753-R3	80	753.58	< MQL			753-R3	80	753.58	< MQL			734-R3	80	734.765	0.17
				1100.61	3.3		752.5	0.2		825.37	5.31		733.99	1.3		753-R1	80	753.58	GFZ	< MQL			775-R1	80	775.3	< MQL			775-R1	80	775.3	0.221			753-R1	80	753.58	0.194
							759.8	0.32		828.96	5.36		739.07	0.82		753-R2	80	753.58	GFZ	< MQL			775-R2	80	775.3	< MQL			775-R2	80	775.3	0.313			753-R2	80	753.58	< MQL
							762.5	0.28		833.98	5.12		744.56	0.72		753-R3	80	753.58	GFZ	< MQL			775-R3	80	775.3	< MQL			775-R3	80	775.3	< MQL			753-R3	80	753.58	< MQL
							769.3	0.29		841.42	5.18		751.93	0.95		775-R1	80	775.3	GFZ	< MQL			816-R1	95	816.19	< MQL			816-R1	95	816.19	0.356			775-R1	80	775.3	< MQL
							771.8	0.23		845.32	5.3		752.52	0.78		775-R2	80	775.3	GFZ	19.7			816-R2	95	816.19	< MQL			816-R2	95	816.19	< MQL			775-R2	80	775.3	< MQL
							773.6	0.24		849.99	5.76		762.52	3.5		775-R3	80	775.3	GFZ	< MQL			816-R3	95	816.19	< MQL			816-R3	95	816.19	< MQL			775-R3	80	775.3	0.0943
							776.2	0.27		854.21	5.24		769.26	0.57		816-R1	95	816.19	GFZ	< MQL			829-R1	95	829.63	< MQL			829-R1	95	829.63	< MQL			816-R1	95	816.19	< MQL
							777.6	0.31		862.16	5.49		771.78	0.51		816-R2	95	816.19	onboard	1.99			829-R2	95	829.63	< MQL			829-R2	95	829.63	< MQL			816-R2	95	816.19	0.114
							780	0.22		864.88	5.64		773.63	0.59		816-R3	95	816.19	GFZ	< MQL			829-R3	95	829.63	< MQL			829-R3	95	829.63	< MQL			816-R3	95	816.19	0.142
							785.6	0.22		872.56	5.81		776.23	0.17		829-R1	95	829.63	GFZ	< MQL			849-R1	95	849.535	< MQL			849-R1	95	849.535	< MQL			829-R1	95	829.63	< MQL
							790.2	0.18		881.75	5.51		777.59	0.45		829-R2	95	829.63	onboard	1.55			849-R2	95	849.535	< MQL			849-R2	95	849.535	0.35			829-R2	95	829.63	< MQL
							793.5	0.15		883.26	5.4		780.02	0.41		829-R3	95	829.63	GFZ	< MQL			849-R3	95	849.535	0.216			849-R3	95	849.535	< MQL			829-R3	95	829.63	< MQL
							798.7	0.31		891.3	5.71		785.55	0.54		849-R1	95	849.535	GFZ	25.3			864-R1	95	864.18	< MQL			864-R1	95	864.18	< MQL			849-R1	95	849.535	0.234
							809.1	0.22		902.14	5.86		793.45	0.34		849-R2	95	849.535	GFZ	< MQL			864-R2	95	864.18	< MQL			864-R2	95	864.18	< MQL			849-R2	95	849.535	0.191
							812.8	0.16		907.57	5.96		798.67	0.55		849-R3	95	849.535	GFZ	< MQL			864-R3	95	864.18	< MQL			864-R3	95	864.18	< MQL			849-R3	95	849.535	0.156
							813.3	0.2		911.36	5.73		817.33	0.5		864-R1	95	864.18	GFZ	1.42			882-R1	95	882.74	0.221			882-R1	95	882.74	< MQL			864-R1	95	864.18	0.52
							817.3	0.22		921.56	5.99		820.77	0.44		864-R2	95	864.18	onboard	< MQL			882-R2	95	882.74	< MQL			882-R2	95	882.74	< MQL			864-R2	95	864.18	0.467
							820.8	0.13		925.91	5.67		825.59	0.42		864-R3	95	864.18	GFZ	< MQL			882-R3	95	882.74	< MQL			882-R3	95	882.74	< MQL			864-R3	95	864.18	0.246
							825.6	0.23		929.71	6.16		829.18	0.19		882-R1	95	882.74	GFZ	< MQL			901-R1	95	901.255	0.358			901-R1	95	901.255	< MQL			882-R1	95	882.74	0.326
							829.2	0.26		933.69	5.9		834.21	0.5		882-R2	95	882.74	GFZ	< MQL			901-R2	95	901.255	< MQL			901-R2	95	901.255	0.371			882-R2	95	882.74	0.41
							834.2	0.22		939	6.01		841.14	0.48		882-R3	95	882.74	GFZ	< MQL			901-R3	95	901.255	0.272			901-R3	95	901.255	< MQL			882-R3	95	882.74	0.498
							841.1	0.23		944.47	5.91		845.04	0.43		901-R1	95	901.255	GFZ	< MQL			922-R1	95	922.655	< MQL			922-R1	95	922.655	0.407			901-R1	95	901.255	0.2
							845	0.21		949.7	5.76		850.58	0.48		901-R2	95	901.255	onboard	4.41			922-R2	95	922.655	0.319			922-R2	95	922.655	< MQL			901-R2	95	901.255	0.325
							850.6	0.25		960.9	5.84		853.97	0.45		901-R3	95	901.255	GFZ	< MQL			922-R3	95	922.655	< MQL			922-R3	95	922.655	< MQL			901-R3	95	901.255	0.161
							854	0.22		963.47	5.84		861.58	0.44		922-R1	95	922.655	GFZ	< MQL			940-R1	95	940.205	1.47			940-R1	95	940.205	0.188			922-R1	95	922.655	< MQL
							861.6	0.31		969.39	5.54		865.1	0.48		922-R2	95	922.655	GFZ	< MQL			940-R2	95	940.205	0.246			940-R2	95	940.205	1.71			922-R2	95	922.655	< MQL
							865.1	0.26		973.25	5.65		872.83	0.44		922-R3	95	922.655	GFZ	< MQL			940-R3	95	940.205	0.698			940-R3	95	940.205	0.289			922-R3	95	922.655	< MQL
							872.8	0.25		979.39	6.05		881.45	0.48		940-R1	95	940.205	onboard	6.27			961-R1	95	961.555	< MQL			961-R1	95	961.555	0.213			940-R1	95	940.205	0.182
							881.5	0.28		990.79	5		883.73	0.43		940-R2	95	940.205	GFZ	< MQL			961-R2	95	961.555	1.3			961-R2	95	961.555	< MQL			940-R2	95	940.205	< MQL
							883.7	0.23		997.02	5.42		890.61	0.45		940-R3	95	940.205	GFZ	< MQL			961-R3	95	961.555	< MQL			961-R3	95	961.555	0.181			940-R3	95	940.205	< MQL
							890.6	0.27		1003.58	4.99		901.88	0.34		961-R1	95	961.555	GFZ	< MQL			980-R1	95	979.985	< MQL			980-R1	95	979.985	< MQL			961-R1	95	961.555	< MQL
							901.9	0.28		1008.32	4.45		907.3	0.38		961-R2	95	961.555	GFZ	< MQL			980-R2	95	979.985	< MQL			980-R2	95	979.985	< MQL			961-R2	95	961.555	< MQL
							907.3	0.26		1010.89	4.38		911.05	0.46		961-R3	95	961.555	onboard	11.8			980-R3	95	979.985	< MQL			980-R3	95	979.985	< MQL			961-R3	95	961.555	< MQL
							911	0.3		1014.78	4.83		921.85	0.47		980-R1	95	979.985	GFZ	< MQL			1002-R1	95	1002.39	0.269			1002-R1	95	1002.39	0.339			980-R1	95	979.985	0.168
							921.8	0.24		1021.2	4.38		926.71	0.48		980-R2	95	979.985	GFZ	< MQL			1002-R2	95	1002.39	0.234			1002-R2	95	1002.39	0.57			980-R2	95	979.985	< MQL
							926.7	0.28		1027.76	4.49		929.98	0.55		980-R3	95	979.985	GFZ	0.337			1002-R3	95	1002.39	< MQL			1002-R3	95	1002.39	0.299			980-R3	95	979.985	< MQL
							930	0.29		1031.45	4.79		933.47	0.55		1002-R1	95	1002.39	GFZ	< MQL			1022-R1	95	1022.02	< MQL			1022-R1	95	1022.02	0.308			1002-R1	95	1002.39	< MQL
							933.5	0.3		1033.65	4.89		939.2	0.64		1002-R2	95	1002.39	GFZ	0.173			1022-R2	95	1022.02	0.201			1022-R2	95	1022.02	< MQL			1002-R2	95	1002.39	< MQL
							939.2	0.27		1040.89	4.1		944.22	0.51		1002-R3	95	1002.39	GFZ	0.728			1022-R3	95	1022.02	< MQL			1022-R3	95	1022.02	0.289			1002-R3	95	1002.39	< MQL
							944.2	0.23		1046.21	5.26		949.43	0.48		1022-R1	95	1022.02	GFZ	< MQL			1042-R1	95	1042.22	< MQL			1042-R1	95	1042.22	< MQL			1022-R1	95	1022.02	< MQL
							949.4	0.23		1056.55	5.18		961.12	0.53		1022-R2	95	1022.02	GFZ	< MQL			1042-R2	95	1042.22	0.287			1042-R2	95	1042.22	< MQL			1022-R2	95	1022.02	< MQL
							961.1	0.26		1063.42	4.33		965.03	0.66		1022-R3	95	1022.02	GFZ	< MQL			1042-R3	95	1042.22	0.329			1042-R3	95	1042.22	0.224			1022-R3	95	1022.02	< MQL
							965	0.25		1071.31	6.38		969.1	0.57		1042-R1	95	1042.22	GFZ	< MQL			1065-R1	95	1065.92	< MQL			1065-R1	95	1065.92	0.385			1042-R1	95	1042.22	< MQL
							969.1	0.24		1075.73	5.6		973.52	0.72		1042-R2	95	1042.22	GFZ	< MQL			1065-R2	95	1065.92	0.708			1065-R2	95	1065.92	0.276			1042-R2	95	1042.22	< MQL
							973.5	0.29		1081.89	4.63		980.16	0.6		1042-R3	95	1042.22	GFZ	0.228			1065-R3	95	1065.92	< MQL			1065-R3	95	1065.92	< MQL			1042-R3	95	1042.22	< MQL
							980.2	0.22		1090.74	4.67		991.03	0.62		1065-R1	95	1065.92	GFZ	< MQL			1093-R1	95	1093.49	0.318			1093-R1	95	1093.49	< MQL			1065-R1	95	1065.92	< MQL
							991	0.31		1100.93	4.81		997.25	0.83		1065-R2	95	1065.92	GFZ	< MQL			1093-R2	95	1093.49	< MQL			1093-R2	95	1093.49	0.317			1065-R2	95	1065.92	< MQL
							997.3	0.26		1109.08	4.34		1003.29	0.68		1065-R3	95	1065.92	onboard	< MQL			1093-R3	95	1093.49	< MQL			1093-R3	95	1093.49	0.263			1065-R3	95	1065.92	< MQL
							1003.3	0.26		1123.25	4.62		1008.56	0.7		1093-R1	95	1093.49	GFZ	0.19			1124-R1	95	1124.04	< MQL			1124-R1	95	1124.04	0.433			1093-R1	95	1093.49	1.96
							1008.6	0.32					1010.63	0.74		1093-R2	95	1093.49	onboard	0.434			1124-R2	95	1124.04	23.2			1124-R2	95	1124.04	< MQL			1093-R2	95	1093.49	2.17
							1010.6	0.33					1015.01	0.56		1093-R3	95	1093.49	GFZ	3.17			1124-R3	95	1124.04	1.18			1124-R3	95	1124.04	1.85			1093-R3	95	1093.49	1.86
							1015	0.28					1021.49	0.76		1124-R1	95	1124.04	GFZ	< MQL			1124-R4	95	1124.04	12.6			1124-R4	95	1124.04	< MQL			1124-R1	95	1124.04	2.66
							1021.5	0.29					1027.53	0.84		1124-R2	95	1124.04	GFZ	< MQL															1124-R2	95	1124.04	1.55
							1027.5	0.28					1031.72	0.77		1124-R3	95	1124.04	GFZ	< MQL															1124-R3	95	1124.04	1.51
							1031.7	0.3					1033.4	0.83		1124-R4	95	1124.04	GFZ	< MQL															112R-R1	95	1176.87	1.12
							1033.4	0.3					1041.2	0.86		112R-R1	95	1176.87	onboard	< MQL															112R-R2	95	1176.87	1.26
							1041.2	0.27					1045.9	0.73		112R-R2	95	1176.87	onboard	< MQL															112R-R3	95	1176.87	2.11
							1045.9	0.27					1052.41	0.89		112R-R3	95	1176.87	onboard	< MQL
							1052.4	0.24					1056.26	0.79
							1056.3	0.36					1063.71	0.84
							1063.7	0.26					1067.62	0.84
							1067.6	0.27					1071.48	0.77
							1071.5	0.24					1075.44	0.9
							1075.4	0.25					1081.58	0.67
							1081.6	0.2					1090.92	0.68
							1090.9	0.19					1101.35	1.2
							1101.3	0.15					1108.73	0.98
							1108.7	0.1					1118.02	0.8
							1118	0.033					1123.6	1.1
							1123.6	0.12
							1173.2	0.02
							1173.3	0.016
							1176.5	0.028

## Sheet: Fig. 2
	IODP Expedition 370, Nankai Trough, Japan, D/V Chikyu
	Potential Microbial Sulfate Reduction and Methanogenesis Rates determined in Radiotracer Incubations
	Location Information
	Site:	C0023
	Date (start):	2016-09-20
	Date (end):	2016-11-03
	Instrument:	Rotary Core Barrel
	Location:	32°22.0018′ N, 134°57.9844′ E
	Water depth:	4775.5 m
	Penetration:	1177 m
	Sample Type:	Whole Round (WR)
																			Model parameters	Value		Model parameters	Value		Model parameters	Value		Model parameters	Value		Model parameters	Value		Model parameters	Value
																			Growth Efficiency [-]	0.01		Growth Efficiency [-]	0.01		Growth Efficiency [-]	0.01		Growth Efficiency [-]	0.01		Growth Efficiency [-]	0.01		Growth Efficiency [-]	0.01
																			Cell recovery [-]	0.25		Cell recovery [-]	0.25		Cell recovery [-]	0.25		Cell recovery [-]	0.25		Cell recovery [-]	0.25		Cell recovery [-]	0.25
																			Fraction Methanogens [-]	0.01		Fraction Methanogens [-]	0.1		Fraction Methanogens [-]	1		Fraction Sulfate Reducers [-]	0.01		Fraction Sulfate Reducers [-]	0.1		Fraction Sulfate Reducers [-]	1
																			Cell C [fg C / cell]	22		Cell C [fg C / cell]	22		Cell C [fg C / cell]	22		Cell C [fg C / cell]	22		Cell C [fg C / cell]	22		Cell C [fg C / cell]	22
	Pure culture data			Near-surface sediments (Radiotracer)			Deeply buried sediments (Radiotracer)			Near-surface sediments (D:L amino acid racemization model)			Deeply buried sediments (D:L amino acid racemization model)			Aspartic acid racemization			Methanogens			Methanogens			Methanogens			Sulfate reducers			Sulfate reducers			Sulfate reducers
	Temperature	C turnover time		Temperature	C turnover time		Temperature	C turnover time		Temperature	C turnover time		Temperature	C turnover time		Temperature	C turnover time		Temperature	C turnover time		Temperature	C turnover time		Temperature	C turnover time		Temperature	C turnover time		Temperature	C turnover time		Temperature	C turnover time
	[°C]	[d]		[°C]	[d]		[°C]	[d]		[°C]	[d]		[°C]	[d]		[°C]	[d]		[°C]	[d]		[°C]	[d]		[°C]	[d]		[°C]	[d]		[°C]	[d]		[°C]	[d]
	-4	250		0	610		2	340000		6.54058	3700		2.1358	251685		-10	7.29453e+07		40	0.18		40	1.8		40	18		40	0.013		40	0.13		40	1.3
	-4	100		0	940		11	370000		7.2298	3200		2.259	324888		9.50208	3.95956e+06		40	0.21		40	2.1		40	21		40	0.033		40	0.33		40	3.3
	-4	25		0	1200		12	90000		7.4555	2300		2.406	400834		20.6996	885244		40	0.21		40	2.1		40	21		40	0.059		40	0.59		40	5.9
	-4	50		0	2100		13	210000		7.67781	1300		2.58695	367651		31.5594	230037		40	2.3		40	23		40	230		40	0.085		40	0.85		40	8.5
	-3	18		0	2800		14	1200000		7.91466	2000		2.7343	333836		42.0814	68110.4		40	3		40	30		40	300		40	0.11		40	1.1		40	11
	-2	56		0	2100		15	270000		7.92774	4900		3.08255	279823		52.2658	22602.9		40	7.1		40	71		40	710		40	0.11		40	1.1		40	11
	-2	6.6		0	2100		16	220000		8	130000		3.76715	227401		62.1125	8292.49		40	16		40	160		40	1600		40	0.12		40	1.2		40	12
	0	83		0	2800					8	62000		4.3387	329386		71.6214	3324.77		40	19		40	190		40	1900		40	0.17		40	1.7		40	17
	0	63		7	1700					8	130000		5.5917	268740		80.7927	1442.6		40	20		40	200		40	2000		60	0.011		60	0.11		60	1.1
	0	20		7	2100					8	110000		6.99415	155138		89.6262	671.78		40	23		40	230		40	2300		60	0.011		60	0.11		60	1.1
	0	14		7	940					8	100000		7.96155	239010		98.122	333.351		40	35		40	350		40	3500		60	0.013		60	0.13		60	1.3
	0	11		7	1200					8	10000		8.63285	207316		106.28	175.189		40	56		40	560		40	5600		60	0.013		60	0.13		60	1.3
	3	22		7	1400					8	20000		8.6804	496516		114.101	96.9908		60	0.045		60	0.45		60	4.5		60	0.014		60	0.14		60	1.4
	3	20		7	1200					8	14000		8.8454	292796		121.583	56.3083		60	0.052		60	0.52		60	5.2		60	0.014		60	0.14		60	1.4
	3	13		8	280000					8	5900		8.962	165386					60	0.076		60	0.76		60	7.6		60	0.014		60	0.14		60	1.4
	3	8.1		9	570000					8	13000		8.98075	78085.8					60	0.096		60	0.96		60	9.6		60	0.014		60	0.14		60	1.4
	3	3.6		9	1300					8	17000		9.237	100332					60	0.12		60	1.2		60	12		60	0.018		60	0.18		60	1.8
	3	2		9	2600					8	22000		9.4845	76838.4					60	0.13		60	1.3		60	13		60	0.018		60	0.18		60	1.8
	3	1.2		10	110000					8	14000		9.92725	83089.2					60	0.14		60	1.4		60	14		60	0.025		60	0.25		60	2.5
	4	170		12	280					8	15000		10.222	244877					60	0.14		60	1.4		60	14		60	0.025		60	0.25		60	2.5
	4	130		12	1400					8	34000		10.287	361632					60	0.14		60	1.4		60	14		60	0.026		60	0.26		60	2.6
	4	71		12	2700					8	27000		10.453	197542					60	0.16		60	1.6		60	16		60	0.028		60	0.28		60	2.8
	4	71		12	17000					8	25000		10.5542	85892.6					60	0.16		60	1.6		60	16		60	0.028		60	0.28		60	2.8
	4	42		13	1200					8.61454	3500		10.612	127351					60	0.26		60	2.6		60	26		60	0.029		60	0.29		60	2.9
	4	31		13	3100					27.9239	67		10.777	75348.6					60	0.3		60	3		60	30		60	0.029		60	0.29		60	2.9
	4	12		14	790000					33.4323	12		13.142	905242					60	0.31		60	3.1		60	31		60	0.035		60	0.35		60	3.5
	4	6.3								37.8253	29		13.6884	126168					60	0.32		60	3.2		60	32		60	0.038		60	0.38		60	3.8
	4	4.6								39.2144	43		13.7283	149952					60	0.38		60	3.8		60	38		60	0.038		60	0.38		60	3.8
	5	39								43.341	8.4		14.1294	198684					60	0.41		60	4.1		60	41		60	0.04		60	0.4		60	4
	5	39								45.196	18		14.3943	1.55017e+06					60	0.42		60	4.2		60	42		60	0.044		60	0.44		60	4.4
	5	10								48.4038	4.4		14.4171	810388					60	0.46		60	4.6		60	46		60	0.044		60	0.44		60	4.4
	5	8.3								50.7079	4		14.4261	763994					60	0.47		60	4.7		60	47		60	0.047		60	0.47		60	4.7
	5	6.7								54.6151	1.7		14.7105	146849					60	0.49		60	4.9		60	49		60	0.048		60	0.48		60	4.8
	8	100								56.6953	2.5		14.7741	69556.1					60	0.54		60	5.4		60	54		60	0.048		60	0.48		60	4.8
	8	63								59.6934	2.7		15.3372	133696					60	1.4		60	14		60	140		60	0.051		60	0.51		60	5.1
	8	36								64.9844	1.2		15.6264	109936					60	2.6		60	26		60	260		60	0.053		60	0.53		60	5.3
	8	25											15.9567	1.06403e+06					80	0.047		80	0.47		80	4.7		60	0.053		60	0.53		60	5.3
	8	17											16.0344	803142					80	0.057		80	0.57		80	5.7		60	0.057		60	0.57		60	5.7
	8	8.1																	80	0.072		80	0.72		80	7.2		60	0.059		60	0.59		60	5.9
	8	6.4																	80	0.087		80	0.87		80	8.7		60	0.059		60	0.59		60	5.9
	8	5.6																	80	0.09		80	0.9		80	9		60	0.064		60	0.64		60	6.4
	8	2.6																	80	0.13		80	1.3		80	13		60	0.064		60	0.64		60	6.4
	9	7.9																	80	0.14		80	1.4		80	14		60	0.064		60	0.64		60	6.4
	9	6.6																	80	0.14		80	1.4		80	14		60	0.064		60	0.64		60	6.4
	10	28																	80	0.15		80	1.5		80	15		60	0.066		60	0.66		60	6.6
	10	18																	80	0.19		80	1.9		80	19		60	0.066		60	0.66		60	6.6
	10	6.4																	80	0.2		80	2		80	20		60	0.068		60	0.68		60	6.8
	10	4.6																	80	0.23		80	2.3		80	23		60	0.076		60	0.76		60	7.6
	10	4.6																	80	0.23		80	2.3		80	23		60	0.079		60	0.79		60	7.9
	13	46																	80	0.25		80	2.5		80	25		60	0.079		60	0.79		60	7.9
	13	24																	80	0.25		80	2.5		80	25		60	0.08		60	0.8		60	8
	13	13																	80	0.27		80	2.7		80	27		60	0.08		60	0.8		60	8
	13	13																	80	0.29		80	2.9		80	29		60	0.086		60	0.86		60	8.6
	13	11																	80	0.37		80	3.7		80	37		60	0.088		60	0.88		60	8.8
	13	4.1																	80	0.44		80	4.4		80	44		60	0.088		60	0.88		60	8.8
	13	2.5																	80	0.5		80	5		80	50		60	0.094		60	0.94		60	9.4
	13	2.5																	95	0.028		95	0.28		95	2.8		60	0.094		60	0.94		60	9.4
	13	1.3																	95	0.031		95	0.31		95	3.1		60	0.098		60	0.98		60	9.8
	15	12																	95	0.033		95	0.33		95	3.3		60	0.098		60	0.98		60	9.8
	15	4.4																	95	0.042		95	0.42		95	4.2		60	0.1		60	1		60	10
	15	3.1																	95	0.054		95	0.54		95	5.4		60	0.1		60	1		60	10
	15	2.6																	95	0.073		95	0.73		95	7.3		60	0.12		60	1.2		60	12
	19	12																	95	0.075		95	0.75		95	7.5		60	0.12		60	1.2		60	12
	19	7.6																	95	0.09		95	0.9		95	9		60	0.12		60	1.2		60	12
	19	2.1																	95	0.1		95	1		95	10		60	0.12		60	1.2		60	12
	19	2																	95	0.13		95	1.3		95	13		60	0.13		60	1.3		60	13
	20	9.4																	95	0.15		95	1.5		95	15		60	0.13		60	1.3		60	13
	25	8.1																	95	0.19		95	1.9		95	19		60	0.14		60	1.4		60	14
	25	2.9																	95	0.19		95	1.9		95	19		60	0.14		60	1.4		60	14
	25	2.7																	95	0.27		95	2.7		95	27		60	0.16		60	1.6		60	16
	25	0.76																	95	0.31		95	3.1		95	31		60	0.16		60	1.6		60	16
	25	0.58																	95	0.33		95	3.3		95	33		60	0.18		60	1.8		60	18
	28	56																	95	0.39		95	3.9		95	39		60	0.18		60	1.8		60	18
	28	18																	95	0.4		95	4		95	40		60	0.21		60	2.1		60	21
	28	12																	95	0.44		95	4.4		95	44		60	0.21		60	2.1		60	21
	28	8.5																	95	0.54		95	5.4		95	54		60	0.21		60	2.1		60	21
	28	4.9																	95	1.5		95	15		95	150		60	0.23		60	2.3		60	23
	28	4.5																	95	1.7		95	17		95	170		60	0.23		60	2.3		60	23
	28	4.4																	95	3.2		95	32		95	320		60	0.23		60	2.3		60	23
	28	4																										60	0.24		60	2.4		60	24
	28	3.9																										60	0.24		60	2.4		60	24
	28	3.9																										60	0.29		60	2.9		60	29
	28	3.1																										60	0.33		60	3.3		60	33
	28	2.9																										60	0.33		60	3.3		60	33
	28	1.9																										60	0.38		60	3.8		60	38
	28	1.7																										60	0.38		60	3.8		60	38
	28	1.5																										60	0.44		60	4.4		60	44
	28	1.4																										60	0.44		60	4.4		60	44
	28	1.4																										60	0.5		60	5		60	50
	28	1.4																										60	0.52		60	5.2		60	52
	28	1.2																										60	0.52		60	5.2		60	52
	28	1.2																										60	0.73		60	7.3		60	73
	28	0.77																										60	0.73		60	7.3		60	73
	28	0.72																										60	0.74		60	7.4		60	74
	35	0.43																										60	0.74		60	7.4		60	74
	35	0.29																										60	0.89		60	8.9		60	89
	35	0.26																										60	0.89		60	8.9		60	89
	35	0.21																										60	3.5		60	35		60	350
	37	2.9																										60	3.5		60	35		60	350
	37	1.2																										80	0.036		80	0.36		80	3.6
	44	4.2																										80	0.038		80	0.38		80	3.8
	45	0.061																										80	0.043		80	0.43		80	4.3
	45	0.051																										80	0.052		80	0.52		80	5.2
	48	2.3																										80	0.052		80	0.52		80	5.2
	50	6.2																										80	0.088		80	0.88		80	8.8
	51	1.7																										80	0.088		80	0.88		80	8.8
	54	1.5																										80	0.11		80	1.1		80	11
	55	0.42																										80	0.12		80	1.2		80	12
	55	0.14																										80	0.12		80	1.2		80	12
	55	0.02																										80	0.13		80	1.3		80	13
	58	1.2																										80	0.13		80	1.3		80	13
	58	0.21																										80	0.15		80	1.5		80	15
	60	2.1																										80	0.15		80	1.5		80	15
	60	1.6																										80	0.17		80	1.7		80	17
	60	1.1																										80	0.17		80	1.7		80	17
	61	0.74																										80	0.17		80	1.7		80	17
	62	0.083																										80	0.2		80	2		80	20
	64	0.67																										80	0.29		80	2.9		80	29
	65	0.25																										80	0.29		80	2.9		80	29
	65	0.12																										80	0.32		80	3.2		80	32
	68	0.6																										80	0.37		80	3.7		80	37
	70	0.035																										80	0.37		80	3.7		80	37
	71	0.74																										80	0.41		80	4.1		80	41
	75	0.38																										80	0.44		80	4.4		80	44
	75	0.038																										80	0.44		80	4.4		80	44
	78	0.29																										80	0.57		80	5.7		80	57
	80	0.78																										80	0.58		80	5.8		80	58
	81	0.23																										80	0.58		80	5.8		80	58
	82	0.025																										80	0.61		80	6.1		80	61
	85	0.42																										80	0.61		80	6.1		80	61
	85	0.17																										80	1.1		80	11		80	110
	85	0.13																										80	1.1		80	11		80	110
	85	0.057																										80	1.2		80	12		80	120
	85	0.054																										80	1.2		80	12		80	120
	85	0.049																										80	1.2		80	12		80	120
	85	0.046																										80	1.2		80	12		80	120
	85	0.045																										95	0.01		95	0.1		95	1
	85	0.035																										95	0.01		95	0.1		95	1
	85	0.033																										95	0.019		95	0.19		95	1.9
	88	0.25																										95	0.019		95	0.19		95	1.9
	88	0.033																										95	0.02		95	0.2		95	2
	90	0.42																										95	0.087		95	0.87		95	8.7
	90	0.15																										95	0.087		95	0.87		95	8.7
	90	0.042																										95	0.088		95	0.88		95	8.8
	91	1.5																										95	0.15		95	1.5		95	15
	95	0.1																										95	0.18		95	1.8		95	18
	95	0.1																										95	0.18		95	1.8		95	18
	100	0.076																										95	0.2		95	2		95	20
	100	0.065																										95	0.2		95	2		95	20
	105	0.099																										95	0.34		95	3.4		95	34
	105	0.06																										95	0.36		95	3.6		95	36
	110	0.15																										95	0.36		95	3.6		95	36
	110	0.076																										95	0.37		95	3.7		95	37
	112	0.21																										95	0.39		95	3.9		95	39
	113	0.25																										95	0.39		95	3.9		95	39
	113	0.14																										95	0.45		95	4.5		95	45
	114	0.3																										95	0.45		95	4.5		95	45
	115	0.42																										95	0.47		95	4.7		95	47
	116	0.28																										95	0.47		95	4.7		95	47
	119	0.052																										95	0.48		95	4.8		95	48
	122	0.083																										95	0.48		95	4.8		95	48
																												95	0.52		95	5.2		95	52
																												95	0.52		95	5.2		95	52
																												95	0.55		95	5.5		95	55
																												95	0.55		95	5.5		95	55

## Sheet: Fig. S1
	IODP Expedition 370, Nankai Trough, Japan, D/V Chikyu
	Potential Microbial Sulfate Reduction and Methanogenesis Rates determined in Radiotracer Incubations
	Location Information
	Site:	C0023
	Date (start):	2016-09-20
	Date (end):	2016-11-03
	Instrument:	Rotary Core Barrel
	Location:	32°22.0018′ N, 134°57.9844′ E
	Water depth:	4775.5 m
	Penetration:	1177 m
	Sample Type:	Whole Round (WR)
	Methanogenesis from H2			Sulfate reduction from H2			Methanogenesis from acetate			Sulfate reduction from CH4			Sulfate reduction from acetate			Energy flux (AA repair)				Energy flux (NA repair)				Methanogenesis from H2 (AA+NA repair)				Sulfate reduction from H2 (AA+NA repair)				Methanogenesis from acetate (AA+NA repair)				Sulfate reduction from CH4 (AA+NA repair)				Sulfate reduction from acetate (AA+NA repair)
	Depth	ΔGR		Depth	ΔGR		Depth	ΔGR		Depth	ΔGR		Depth	ΔGR		Depth	High thermal damage	Low thermal damage		Depth	High thermal damage	Low thermal damage		Depth	High thermal damage	Low thermal damage		Depth	High thermal damage	Low thermal damage		Depth	High thermal damage	Low thermal damage		Depth	High thermal damage	Low thermal damage		Depth	High thermal damage	Low thermal damage
	[mbsf]	[kj mol-1]		[mbsf]	[kj mol-1]		[mbsf]	[kj mol-1]		[mbsf]	[kj mol-1]		[mbsf]	[kj mol-1]		[mbsf]	[kJ cell-1 d-1]	[kJ cell-1 d-1]		[mbsf]	[kJ cell-1 d-1]	[kJ cell-1 d-1]		[mbsf]	[fmol cell-1 d-1]	[fmol cell-1 d-1]		[mbsf]	[fmol cell-1 d-1]	[fmol cell-1 d-1]		[mbsf]	[fmol cell-1 d-1]	[fmol cell-1 d-1]		[mbsf]	[fmol cell-1 d-1]	[fmol cell-1 d-1]		[mbsf]	[fmol cell-1 d-1]	[fmol cell-1 d-1]
	208	-37.9		208	-72.8		208	-13.9		208	-34.9		208	-48.8		308	2.42e-16	4.97e-17		310	7.5e-20	7.5e-21		208	0.0035	0.00071		208	0.0018	0.00037		208	0.0095	0.002		208	0.0038	0.00077		208	0.0054	0.0011
	253	-31.6		253	-71.7		253	-12.1		253	-40.2		253	-52.3		403	6.49e-16	1.33e-16		400	3.1e-19	3.1e-20		253	0.0042	0.00087		253	0.0019	0.00038		253	0.011	0.0023		253	0.0033	0.00069		253	0.0051	0.0011
	256	-31.2		256	-72.2		256	-11.6		256	-41		256	-52.6		504	1.79e-15	3.67e-16		500	1.3e-18	1.3e-19		256	0.0044	0.00091		256	0.0019	0.00039		256	0.012	0.0025		256	0.0034	0.00069		256	0.0053	0.0011
	258	-34.1		258	-76.5		258	-10.3		258	-42.4		258	-52.7		603	4.73e-15	9.67e-16		600	5.4e-18	5.4e-19		258	0.0041	0.00085		258	0.0018	0.00038		258	0.014	0.0028		258	0.0033	0.00068		258	0.0053	0.0011
	306	-19.4		306	-67		306	-13.2		306	-47.6		306	-60.7		703	1.21e-14	2.46e-15		700	2.1e-17	2.1e-18		306	0.012	0.0025		306	0.0035	0.00072		306	0.018	0.0037		306	0.0049	0.001		306	0.0077	0.0016
	308	-13.6		308	-60.4		308	-13.9		308	-46.8		308	-60.7		800	2.93e-14	5.96e-15		800	7.5e-17	7.5e-18		308	0.018	0.0037		308	0.004	0.00082		308	0.017	0.0036		308	0.0052	0.0011		308	0.008	0.0016
	319	-23.1		319	-73.8		319	-10.3		319	-50.7		319	-61.1		902	7.08e-14	1.44e-14		900	2.7e-16	2.7e-17		319	0.012	0.0024		319	0.0036	0.00075		319	0.026	0.0054		319	0.0053	0.0011		319	0.0088	0.0018
	354	-5.76		354	-51.6		354	-16.4		354	-45.9		354	-62.2		1000	1.66e-13	3.37e-14		1000	9e-16	9e-17		354	0.068	0.014		354	0.0075	0.0016		354	0.024	0.0049		354	0.0085	0.0017		354	0.013	0.0026
	355	-16.5		355	-63.1		355	-15.7		355	-46.5		355	-62.2		1110	3.84e-13	7.79e-14		1100	3e-15	3e-16		355	0.024	0.0049		355	0.0063	0.0013		355	0.025	0.0052		355	0.0085	0.0017		355	0.013	0.0026
	357	-14.9		357	-61.2		357	-16		357	-46.3		357	-62.3		1300	1.62e-12	3.27e-13		1300	2.4e-14	2.4e-15		357	0.027	0.0056		357	0.0066	0.0014		357	0.025	0.0052		357	0.0087	0.0018		357	0.013	0.0027
	360	-25.9		360	-72.3		360	-16		360	-46.3		360	-62.3										360	0.016	0.0033		360	0.0057	0.0012		360	0.026	0.0053		360	0.009	0.0018		360	0.013	0.0027
	403	-1.25		403	-51.7		403	-10		403	-50.4		403	-60.4										403	0.52	0.11		403	0.013	0.0026		403	0.065	0.013		403	0.013	0.0026		403	0.021	0.0044
	404	-2.9		404	-53.5		404	-9.84		404	-50.6		404	-60.5										404	0.23	0.047		404	0.012	0.0025		404	0.067	0.014		404	0.013	0.0027		404	0.022	0.0045
	412	-11.2		412	-62.5		412	-10.7		412	-51.3		412	-62.1										412	0.064	0.013		412	0.011	0.0023		412	0.066	0.014		412	0.014	0.0028		412	0.023	0.0047
	417	-21.6		417	-74.5		417	-8.99		417	-52.9		417	-61.9										417	0.035	0.0071		417	0.01	0.0021		417	0.083	0.017		417	0.014	0.0029		417	0.024	0.0049
	428	-14.4		428	-71.7		428	-12		428	-57.2		428	-69.2										428	0.058	0.012		428	0.012	0.0024		428	0.07	0.014		428	0.015	0.003		428	0.024	0.005
	429	-2.8		429	-60.2		429	-12		429	-57.4		429	-69.4										429	0.001	0.001		429	0.014	0.0029		429	0.07	0.014		429	0.015	0.003		429	0.024	0.005
	438	2.49		438	-50.1		438	-17.7		438	-52.6		438	-70.2										438	n.a.	n.a.		438	0.018	0.0038		438	0.052	0.011		438	0.018	0.0036		438	0.026	0.0054
	443	-24.9		443	-80.5		443	-18.7		443	-55.6		443	-74.3										443	n.a.	n.a.		443	0.012	0.0025		443	0.052	0.011		443	0.017	0.0036		443	0.026	0.0054
	449	-7.91		449	-69.2		449	-15.4		449	-61.3		449	-76.7										449	n.a.	n.a.		449	0.015	0.0031		449	0.067	0.014		449	0.017	0.0035		449	0.027	0.0055
	451	-2.36		451	-61.4		451	-18		451	-59		451	-77										451	n.a.	n.a.		451	0.017	0.0035		451	0.059	0.012		451	0.018	0.0037		451	0.027	0.0056
	457	-7.29		457	-65.3		457	-21		457	-58		457	-78.9										457	n.a.	n.a.		457	0.017	0.0035		457	0.054	0.011		457	0.019	0.004		457	0.029	0.0059
	459	3.66		459	-54.9		459	-21.7		459	-58.6		459	-80.2										459	n.a.	n.a.		459	0.021	0.0043		459	0.053	0.011		459	0.02	0.004		459	0.029	0.0058
	472	1.86		472	-59.1		472	-17		472	-61		472	-77.9										472	n.a.	n.a.		472	0.022	0.0045		472	0.077	0.016		472	0.021	0.0044		472	0.034	0.0069
	477	6.6		477	-55.4		477	-16.5		477	-62		477	-78.4										477	n.a.	n.a.		477	0.025	0.0051		477	0.083	0.017		477	0.022	0.0045		477	0.035	0.0072
	480	-0.792		480	-61.7		480	-18		480	-60.9		480	-78.9										480	n.a.	n.a.		480	0.023	0.0047		480	0.079	0.016		480	0.023	0.0048		480	0.036	0.0074
	487	7.57		487	-51.1		487	-21.8		487	-58.7		487	-80.4										487	n.a.	n.a.		487	0.03	0.0061		487	0.07	0.014		487	0.026	0.0053		487	0.038	0.0077
	490	-9.01		490	-69.1		490	-21.2		490	-60.1		490	-81.3										490	n.a.	n.a.		490	0.023	0.0047		490	0.074	0.015		490	0.026	0.0054		490	0.039	0.0079
	494	12		494	-48.7		494	-21.7		494	-60.7		494	-82.4										494	n.a.	n.a.		494	0.033	0.0069		494	0.075	0.015		494	0.027	0.0055		494	0.04	0.0081
	500	0.62		500	-59.4		500	-23.2		500	-60		500	-83.2										500	n.a.	n.a.		500	0.029	0.0059		500	0.074	0.015		500	0.029	0.0059		500	0.041	0.0085
	504	-1.45		504	-63.2		504	-21.6		504	-61.7		504	-83.3										504	n.a.	n.a.		504	0.028	0.0058		504	0.083	0.017		504	0.029	0.006		504	0.043	0.0088
	507	-3.3		507	-66.5		507	-21.2		507	-63.2		507	-84.4										507	n.a.	n.a.		507	0.028	0.0057		507	0.088	0.018		507	0.029	0.006		507	0.044	0.009
	513	14		513	-47.8		513	-22.6		513	-61.7		513	-84.4										513	n.a.	n.a.		513	0.041	0.0084		513	0.087	0.018		513	0.032	0.0065		513	0.047	0.0096
	532	-1.09		532	-61.9		532	-25.3		532	-60.9		532	-86.2										532	n.a.	n.a.		532	0.038	0.0079		532	0.094	0.019		532	0.039	0.008		532	0.055	0.011
	536	10		536	-52.2		536	-25.2		536	-62.2		536	-87.4										536	n.a.	n.a.		536	0.047	0.0097		536	0.098	0.02		536	0.04	0.0081		536	0.057	0.012
	542	15.4		542	-48.5		542	-25.4		542	-63.8		542	-89.2										542	n.a.	n.a.		542	0.054	0.011		542	0.1	0.021		542	0.041	0.0084		542	0.059	0.012
	547	20.9		547	-44.7		547	-25.4		547	-65.6		547	-91										547	n.a.	n.a.		547	0.062	0.013		547	0.11	0.022		547	0.042	0.0086		547	0.061	0.012
	552	1.6		552	-64.3		552	-27.2		552	-65.9		552	-93.1										552	n.a.	n.a.		552	0.045	0.0092		552	0.11	0.022		552	0.044	0.0089		552	0.062	0.013
	562	-1.65		562	-67.2		562	-27.3		562	-65.6		562	-92.9										562	n.a.	n.a.		562	0.047	0.0097		562	0.12	0.024		562	0.048	0.0099		562	0.068	0.014
	567	10.1		567	-53		567	-27.9		567	-63.1		567	-90.9										567	n.a.	n.a.		567	0.063	0.013		567	0.12	0.025		567	0.053	0.011		567	0.074	0.015
	570	18.8		570	-45		570	-26.5		570	-63.9		570	-90.4										570	n.a.	n.a.		570	0.077	0.016		570	0.13	0.027		570	0.054	0.011		570	0.076	0.016
	576	-8.1		576	-72.7		576	-26.4		576	-64.6		576	-91										576	n.a.	n.a.		576	0.05	0.01		576	0.14	0.028		576	0.056	0.012		576	0.08	0.016
	578	-1.36		578	-65.6		578	-26.6		578	-64.3		578	-90.9										578	n.a.	n.a.		578	0.057	0.012		578	0.14	0.029		578	0.058	0.012		578	0.082	0.017
	590	6.84		590	-59.8		590	-31.6		590	-66.6		590	-98.2										590	n.a.	n.a.		590	0.07	0.014		590	0.13	0.027		590	0.063	0.013		590	0.085	0.017
	593	9.04		593	-59.9		593	-30.8		593	-68.9		593	-99.7										593	n.a.	n.a.		593	0.072	0.015		593	0.14	0.029		593	0.063	0.013		593	0.087	0.018
	595	16		595	-54.2		595	-30.5		595	-70.1		595	-101										595	n.a.	n.a.		595	0.081	0.017		595	0.14	0.029		595	0.062	0.013		595	0.087	0.018
	603	31.3		603	-37.4		603	-30.4		603	-68.7		603	-99.1										603	n.a.	n.a.		603	0.13	0.026		603	0.16	0.032		603	0.069	0.014		603	0.095	0.02
	615	22		615	-46.6		615	-31.4		615	-68.6		615	-99.9										615	n.a.	n.a.		615	0.11	0.023		615	0.17	0.035		615	0.077	0.016		615	0.11	0.022
	621	16.9		621	-50.4		621	-32.6		621	-67.3		621	-99.9										621	n.a.	n.a.		621	0.11	0.023		621	0.17	0.035		621	0.084	0.017		621	0.11	0.023
	633	36.4		633	-31.6		633	-33.9		633	-68.1		633	-102										633	n.a.	n.a.		633	0.2	0.041		633	0.19	0.038		633	0.092	0.019		633	0.12	0.025
	642	5.59		642	-62		642	-37.1		642	-67.6		642	-105										642	n.a.	n.a.		642	0.11	0.023		642	0.19	0.038		642	0.1	0.021		642	0.13	0.027
	645	37.6		645	-31.7		645	-36.1		645	-69.3		645	-105										645	n.a.	n.a.		645	0.22	0.046		645	0.2	0.04		645	0.1	0.021		645	0.13	0.027
	650	22.7		650	-48		650	-35.9		650	-70.6		650	-107										650	n.a.	n.a.		650	0.15	0.031		650	0.21	0.042		650	0.1	0.021		650	0.14	0.028
	662	18.4		662	-48.9		662	-38.3		662	-67.4		662	-106										662	n.a.	n.a.		662	0.17	0.034		662	0.22	0.044		662	0.12	0.025		662	0.16	0.032
	669	34.8		669	-33.7		669	-38.7		669	-68.4		669	-107										669	n.a.	n.a.		669	0.26	0.053		669	0.23	0.046		669	0.13	0.026		669	0.16	0.034
	673	12		673	-55.4		673	-39		673	-67.4		673	-106										673	n.a.	n.a.		673	0.17	0.034		673	0.24	0.048		673	0.14	0.028		673	0.17	0.035
	678	33.1		678	-34.4		678	-39.7		678	-67.5		678	-107										678	n.a.	n.a.		678	0.28	0.057		678	0.24	0.049		678	0.14	0.029		678	0.18	0.037
	683	14.5		683	-54.8		683	-38.8		683	-69.3		683	-108										683	n.a.	n.a.		683	0.18	0.038		683	0.26	0.053		683	0.15	0.03		683	0.19	0.038
	688	15.8		688	-52.1		688	-40.2		688	-67.8		688	-108										688	n.a.	n.a.		688	0.2	0.041		688	0.26	0.053		688	0.16	0.032		688	0.19	0.04
	693	13.5		693	-52		693	-42.2		693	-65.4		693	-108										693	n.a.	n.a.		693	0.21	0.043		693	0.26	0.053		693	0.17	0.034		693	0.2	0.042
	699	0.706		699	-65.3		699	-41.3		699	-66		699	-107										699	n.a.	n.a.		699	0.18	0.036		699	0.28	0.058		699	0.18	0.036		699	0.22	0.044
	703	21		703	-47.1		703	-39.4		703	-68.1		703	-108										703	n.a.	n.a.		703	0.26	0.052		703	0.31	0.063		703	0.18	0.036		703	0.22	0.046
	708	31.6		708	-39.9		708	-36.9		708	-71.5		708	-108										708	n.a.	n.a.		708	0.32	0.065		708	0.34	0.07		708	0.18	0.036		708	0.23	0.048
	713	29.9		713	-37.3		713	-38.9		713	-67.2		713	-106										713	n.a.	n.a.		713	0.35	0.072		713	0.34	0.069		713	0.2	0.04		713	0.25	0.051
	720	20.4		720	-38.8		720	-39.6		720	-59.2		720	-98.8										720	n.a.	n.a.		720	0.37	0.075		720	0.36	0.073		720	0.24	0.049		720	0.29	0.059
	728	21.2		728	-44.7		728	-39.8		728	-65.9		728	-106										728	n.a.	n.a.		728	0.34	0.069		728	0.38	0.078		728	0.23	0.047		728	0.29	0.059
	730	5.75		730	-57.9		730	-40.1		730	-63.6		730	-104										730	n.a.	n.a.		730	0.27	0.055		730	0.39	0.079		730	0.24	0.05		730	0.3	0.061
	736	24.5		736	-36.8		736	-41.7		736	-61.2		736	-103										736	n.a.	n.a.		736	0.45	0.091		736	0.39	0.08		736	0.27	0.055		736	0.32	0.065
	741	31.4		741	-33.2		741	-43.4		741	-64.6		741	-108										741	n.a.	n.a.		741	0.52	0.11		741	0.4	0.081		741	0.27	0.054		741	0.32	0.065
	747	9.56		747	-58		747	-43.4		747	-67.6		747	-111										747	n.a.	n.a.		747	0.31	0.064		747	0.42	0.085		747	0.27	0.055		747	0.33	0.067
	755	13.3		755	-50.3		755	-40.8		755	-63.6		755	-104										755	n.a.	n.a.		755	0.39	0.079		755	0.48	0.098		755	0.31	0.063		755	0.37	0.076
	757	32.7		757	-32.5		757	-39.7		757	-65.2		757	-105										757	n.a.	n.a.		757	0.61	0.12		757	0.5	0.1		757	0.3	0.062		757	0.38	0.077
	762	32.6		762	-36.8		762	-37.7		762	-69.4		762	-107										762	n.a.	n.a.		762	0.57	0.12		762	0.55	0.11		762	0.3	0.061		762	0.39	0.079
	765	42.5		765	-24		765	-38.8		765	-66.5		765	-105										765	n.a.	n.a.		765	0.89	0.18		765	0.55	0.11		765	0.32	0.065		765	0.41	0.083
	771	21		771	-40.1		771	-44.1		771	-61.1		771	-105										771	n.a.	n.a.		771	0.56	0.12		771	0.51	0.1		771	0.37	0.075		771	0.43	0.088
	772	17.3		772	-44.2		772	-44.3		772	-61.5		772	-106										772	n.a.	n.a.		772	0.51	0.1		772	0.51	0.1		772	0.37	0.075		772	0.43	0.087
	776	47		776	-12.3		776	-47.5		776	-59.2		776	-107										776	n.a.	n.a.		776	1.9	0.39		776	0.5	0.1		776	0.4	0.081		776	0.44	0.09
	779	32.7		779	-28.1		779	-45.4		779	-60.8		779	-106										779	n.a.	n.a.		779	0.86	0.18		779	0.53	0.11		779	0.4	0.081		779	0.46	0.093
	779	41.5		779	-19.3		779	-45.4		779	-60.8		779	-106										779	n.a.	n.a.		779	1.3	0.26		779	0.53	0.11		779	0.4	0.081		779	0.46	0.093
	783	10.9		783	-51.1		783	-44.7		783	-62		783	-107										783	n.a.	n.a.		783	0.49	0.1		783	0.56	0.11		783	0.41	0.083		783	0.47	0.096
	788	39.3		788	-25.8		788	-44.1		788	-65.1		788	-109										788	n.a.	n.a.		788	1	0.21		788	0.59	0.12		788	0.4	0.082		788	0.48	0.098
	792	3.71		792	-61.5		792	-44.5		792	-65.2		792	-110										792	n.a.	n.a.		792	0.44	0.09		792	0.61	0.12		792	0.42	0.085		792	0.5	0.1
	796	20.6		796	-44.4		796	-43.9		796	-65		796	-109										796	n.a.	n.a.		796	0.63	0.13		796	0.64	0.13		796	0.43	0.088		796	0.52	0.11
	800	29.4		800	-34.8		800	-43.3		800	-64.2		800	-108										800	n.a.	n.a.		800	0.84	0.17		800	0.68	0.14		800	0.46	0.093		800	0.55	0.11
	816	22.1		816	-41.5		816	-44.4		816	-63.6		816	-108										816	n.a.	n.a.		816	0.81	0.17		816	0.76	0.15		816	0.53	0.11		816	0.62	0.13
	818	38		818	-27.4		818	-44.5		818	-65.4		818	-110										818	n.a.	n.a.		818	1.3	0.26		818	0.77	0.16		818	0.53	0.11		818	0.63	0.13
	821	11.6		821	-54.7		821	-44.6		821	-66.2		821	-111										821	n.a.	n.a.		821	0.64	0.13		821	0.79	0.16		821	0.53	0.11		821	0.63	0.13
	824	19.2		824	-47.4		824	-44.5		824	-66.7		824	-111										824	n.a.	n.a.		824	0.76	0.16		824	0.81	0.17		824	0.54	0.11		824	0.65	0.13
	828	24.7		828	-36.9		828	-45.7		828	-61.7		828	-107										828	n.a.	n.a.		828	1	0.21		828	0.82	0.17		828	0.61	0.12		828	0.7	0.14
	828	12.8		828	-48.9		828	-45.7		828	-61.7		828	-107										828	n.a.	n.a.		828	0.77	0.16		828	0.82	0.17		828	0.61	0.12		828	0.7	0.14
	834	45		834	-17.3		834	-43.4		834	-62.2		834	-106										834	n.a.	n.a.		834	2.3	0.46		834	0.91	0.18		834	0.63	0.13		834	0.75	0.15
	841	32.9		841	-32.2		841	-42.6		841	-65.1		841	-108										841	n.a.	n.a.		841	1.3	0.27		841	0.98	0.2		841	0.64	0.13		841	0.78	0.16
	846	30.4		846	-29.6		846	-42.6		846	-60		846	-103										846	n.a.	n.a.		846	1.5	0.3		846	1	0.21		846	0.73	0.15		846	0.86	0.17
	854	11.5		854	-53.7		854	-42.6		854	-65.3		854	-108										854	n.a.	n.a.		854	0.88	0.18		854	1.1	0.23		854	0.72	0.15		854	0.88	0.18
	855	30.5		855	-34.5		855	-42.7		855	-65		855	-108										855	n.a.	n.a.		855	1.4	0.28		855	1.1	0.23		855	0.73	0.15		855	0.88	0.18
	862	35		862	-28.5		862	-42.9		862	-63.5		862	-106										862	n.a.	n.a.		862	1.8	0.36		862	1.2	0.24		862	0.8	0.16		862	0.95	0.19
	866	33.1		866	-29		866	-42.7		866	-62.1		866	-105										866	n.a.	n.a.		866	1.8	0.37		866	1.2	0.25		866	0.84	0.17		866	1	0.2
	872	29.6		872	-35.6		872	-42.8		872	-65.1		872	-108										872	n.a.	n.a.		872	1.6	0.32		872	1.3	0.26		872	0.85	0.17		872	1	0.21
	881	32.1		881	-33.7		881	-42.6		881	-65.9		881	-108										881	n.a.	n.a.		881	1.8	0.36		881	1.4	0.28		881	0.9	0.18		881	1.1	0.22
	883	41.7		883	-23.9		883	-42.8		883	-65.6		883	-108										883	n.a.	n.a.		883	2.5	0.52		883	1.4	0.29		883	0.92	0.19		883	1.1	0.23
	890	66.8		890	0.846		890	-43		890	-66		890	-109										890	n.a.	n.a.		890	0	0		890	1.5	0.3		890	0.98	0.2		890	1.2	0.24
	902	15.3		902	-50.2		902	-44		902	-65.5		902	-109										902	n.a.	n.a.		902	1.4	0.29		902	1.6	0.33		902	1.1	0.22		902	1.3	0.26
	907	32		907	-33.9		907	-43.8		907	-65.9		907	-110										907	n.a.	n.a.		907	2.2	0.44		907	1.7	0.34		907	1.1	0.23		907	1.4	0.27
	911	32.4		911	-34.3		911	-43.4		911	-66.7		911	-110										911	n.a.	n.a.		911	2.2	0.46		911	1.8	0.36		911	1.2	0.23		911	1.4	0.28
	921	42.2		921	-19.2		921	-43.3		921	-61.5		921	-105										921	n.a.	n.a.		921	4.4	0.89		921	1.9	0.39		921	1.4	0.28		921	1.6	0.33
	927	52.2		927	-8		927	-43.2		927	-60.2		927	-103										927	n.a.	n.a.		927	11	2.2		927	2	0.41		927	1.5	0.3		927	1.7	0.35
	929	48.7		929	-15.1		929	-42.9		929	-63.9		929	-107										929	n.a.	n.a.		929	5.9	1.2		929	2.1	0.42		929	1.4	0.29		929	1.7	0.34
	939	31.9		939	-36.6		939	-42.9		939	-68.5		939	-111										939	n.a.	n.a.		939	2.7	0.54		939	2.3	0.46		939	1.4	0.29		939	1.8	0.36
	944	62		944	-6.28		944	-44		944	-68.3		944	-112										944	n.a.	n.a.		944	16	3.3		944	2.3	0.47		944	1.5	0.3		944	1.8	0.37
	950	36.3		950	-32.3		950	-44.7		950	-68.5		950	-113										950	n.a.	n.a.		950	3.3	0.67		950	2.4	0.48		950	1.6	0.32		950	1.9	0.38
	960	81		960	11.5		960	-44.9		960	-69.5		960	-114										960	n.a.	n.a.		960	0	0		960	2.6	0.53		960	1.7	0.34		960	2	0.41
	965	56.4		965	-14		965	-44.4		965	-70.4		965	-115										965	n.a.	n.a.		965	8.6	1.8		965	2.7	0.55		965	1.7	0.35		965	2.1	0.43
	969	60		969	-10.1		969	-45.1		969	-70.1		969	-115										969	n.a.	n.a.		969	12	2.5		969	2.8	0.57		969	1.8	0.36		969	2.2	0.44
	973	92.1		973	20.8		973	-44.8		973	-71.2		973	-116										973	n.a.	n.a.		973	0	0		973	2.9	0.59		973	1.8	0.37		973	2.2	0.45
	980	49.4		980	-21.8		980	-45.6		980	-71.3		980	-117										980	n.a.	n.a.		980	6.3	1.3		980	3	0.61		980	1.9	0.39		980	2.4	0.48
	990	46.9		990	-20		990	-45.4		990	-66.8		990	-112										990	n.a.	n.a.		990	7.5	1.5		990	3.3	0.67		990	2.2	0.45		990	2.7	0.54
	997	71.2		997	-0.344		997	-43.8		997	-71.6		997	-115										997	n.a.	n.a.		997	460	93		997	3.6	0.73		997	2.2	0.45		997	2.7	0.56
	1000	109		1000	38.2		1000	-44.1		1000	-70.6		1000	-115										1000	n.a.	n.a.		1000	0	0		1000	3.8	0.76		1000	2.4	0.48		1000	2.9	0.59
	1010	60.8		1010	-9.26		1010	-43.9		1010	-70.1		1010	-114										1010	n.a.	n.a.		1010	19	3.8		1010	4	0.8		1010	2.5	0.5		1010	3	0.62
	1010	43.1		1010	-27.4		1010	-44		1010	-70.5		1010	-114										1010	n.a.	n.a.		1010	6.5	1.3		1010	4	0.82		1010	2.5	0.51		1010	3.1	0.63
	1010	52		1010	-18.6		1010	-45.5		1010	-70.6		1010	-116										1010	n.a.	n.a.		1010	9.8	2		1010	4	0.81		1010	2.6	0.52		1010	3.1	0.64
	1020	76.4		1020	5.73		1020	-46		1020	-70.7		1020	-117										1020	n.a.	n.a.		1020	0	0		1020	4.2	0.85		1020	2.7	0.55		1020	3.3	0.67
	1030	79.7		1030	6.56		1030	-45.7		1030	-73.1		1030	-119										1030	n.a.	n.a.		1030	0	0		1030	4.4	0.9		1030	2.8	0.56		1030	3.4	0.69
	1030	51.1		1030	-19.7		1030	-45.1		1030	-70.8		1030	-116										1030	n.a.	n.a.		1030	11	2.1		1030	4.6	0.94		1030	3	0.6		1030	3.6	0.73
	1030	51.4		1030	-20.5		1030	-44.7		1030	-71.9		1030	-117										1030	n.a.	n.a.		1030	10	2.1		1030	4.7	0.96		1030	2.9	0.6		1030	3.6	0.74
	1050	58		1050	-14.8		1050	-45		1050	-72.9		1050	-118										1050	n.a.	n.a.		1050	16	3.2		1050	5.2	1.1		1050	3.2	0.65		1050	4	0.81
	1050	53.2		1050	-19.1		1050	-44.4		1050	-72.3		1050	-117										1050	n.a.	n.a.		1050	13	2.6		1050	5.6	1.1		1050	3.4	0.69		1050	4.2	0.86
	1060	62.5		1060	-8.79		1060	-44.6		1060	-71.2		1060	-116										1060	n.a.	n.a.		1060	29	5.9		1060	5.8	1.2		1060	3.6	0.73		1060	4.4	0.9
	1060	53.3		1060	-19.7		1060	-44.4		1060	-73		1060	-117										1060	n.a.	n.a.		1060	14	2.8		1060	6.1	1.2		1060	3.7	0.75		1060	4.6	0.93
	1070	48.9		1070	-25.3		1070	-44.4		1070	-74.2		1070	-119										1070	n.a.	n.a.		1070	11	2.2		1070	6.3	1.3		1070	3.8	0.77		1070	4.7	0.96
	1070	63		1070	-11.5		1070	-44.6		1070	-74.5		1070	-119										1070	n.a.	n.a.		1070	25	5.1		1070	6.5	1.3		1070	3.9	0.78		1070	4.8	0.98
	1070	57.1		1070	-17.8		1070	-44.5		1070	-74.9		1070	-119										1070	n.a.	n.a.		1070	17	3.4		1070	6.7	1.3		1070	4	0.8		1070	5	1
	1080	43.7		1080	-30.3		1080	-45.3		1080	-74		1080	-119										1080	n.a.	n.a.		1080	10	2.1		1080	6.9	1.4		1080	4.2	0.85		1080	5.2	1.1
	1090	106		1090	33.2		1090	-45.5		1090	-72.4		1090	-118										1090	n.a.	n.a.		1090	0	0		1090	7.4	1.5		1090	4.7	0.94		1090	5.7	1.2
	1100	44.2		1100	-33.4		1100	-44.8		1100	-77.6		1100	-122										1100	n.a.	n.a.		1100	11	2.2		1100	8.2	1.6		1100	4.7	0.95		1100	6	1.2
	1110	64.3		1110	-13.7		1110	-46.6		1110	-78		1110	-125										1110	n.a.	n.a.		1110	28	5.7		1110	8.3	1.7		1110	5	1		1110	6.2	1.3
	1120	49.6		1120	-28		1120	-47.4		1120	-77.6		1120	-125										1120	n.a.	n.a.		1120	15	3		1120	8.8	1.8		1120	5.4	1.1		1120	6.7	1.4
	1120	53.4		1120	-24.9		1120	-46.8		1120	-78.2		1120	-125										1120	n.a.	n.a.		1120	17	3.5		1120	9.2	1.9		1120	5.5	1.1		1120	6.9	1.4

## Sheet: Fig. S2
	IODP Expedition 370, Nankai Trough, Japan, D/V Chikyu
	Potential Anaerobic Oxidation of Methane determined in Radiotracer Incubations
	Location Information
	Site:	C0023
	Date (start):	2016-09-20
	Date (end):	2016-11-03
	Instrument:	Rotary Core Barrel
	Location:	32°22.0018′ N, 134°57.9844′ E
	Water depth:	4775.5 m
	Penetration:	1177 m
	Sample Type:	Whole Round (WR)
	Sample ID	Incubation Temperature	Top Depth	14C Activity
		[°C]	[m CSF-A, DSF, MSF, WSF]	[Counts Per Minute, CPM]
	14X-2	60	405.255	311
	14X-2	60	405.255	271
	14X-2	60	405.255	234
	16R-1	60	411.482	288
	16R-1	60	411.482	298
	16R-1	60	411.482	278
	18R-2	60	429.58	283
	18R-2	60	429.58	183
	18R-2	60	429.58	315
	19R-5	60	443.1	262
	19R-5	60	443.1	321
	19R-5	60	443.1	295
	20R-1	60	448.39	318
	20R-1	60	448.39	265
	20R-1	60	448.39	244
	23R-1	60	475.5	287
	23R-1	60	475.5	329
	23R-1	60	475.5	305
	24R-2	60	486.076	288
	24R-2	60	486.076	271
	24R-2	60	486.076	224
	25R-2	60	495.9	302
	25R-2	60	495.9	289
	25R-2	60	495.9	259
	26R-5	60	507.92	316
	26R-5	60	507.92	229
	26R-5	60	507.92	309
	30R-2	60	537.79	324
	30R-2	60	537.79	273
	30R-2	60	537.79	294
	33R-4	60	563.628	304
	33R-4	60	563.628	301
	33R-4	60	563.628	266
	35R-3	60	575.89	149
	35R-3	60	575.89	144
	35R-3	60	575.89	272
	36R-2	60	585.41	265
	36R-2	60	585.41	318
	36R-2	60	585.41	254
	Control 1	60	mixed depths	199
	Control 2	60	mixed depths	224
	Control 3	60	mixed depths	260
	Control 4	60	mixed depths	253
	Control 5	60	mixed depths	265
	Control 6	60	mixed depths	274
	38R-3	75	604.7	309
	38R-3	75	604.7	330
	38R-3	75	604.7	383
	38R-3	75	604.7	271
	38R-3	75	604.7	307
	38R-3	75	604.7	292
	39R-5	75	616.365	330
	39R-5	75	616.365	272
	39R-5	75	616.365	306
	41R-2	75	632.468	411
	41R-2	75	632.468	348
	41R-2	75	632.468	320
	41R-2	75	632.468	348
	41R-2	75	632.468	342
	41R-2	75	632.468	364
	42R-3	75	643.11	354
	42R-3	75	643.11	331
	42R-3	75	643.11	344
	46R-4	75	677.306	321
	46R-4	75	677.306	336
	46R-4	75	677.306	299
	46R-4	75	677.306	349
	46R-4	75	677.306	352
	46R-4	75	677.306	318
	50R-2	75	693.532	335
	50R-2	75	693.532	301
	50R-2	75	693.532	286
	50R-2	75	693.532	272
	50R-2	75	693.532	279
	50R-2	75	693.532	306
	52R-2	75	704.93	321
	52R-2	75	704.93	298
	52R-2	75	704.93	312
	55R-1	75	718.42	313
	55R-1	75	718.42	304
	55R-1	75	718.42	264
	55R-1	75	718.42	319
	55R-1	75	718.42	310
	55R-1	75	718.42	333
	58R-3	75	735.015	329
	58R-3	75	735.015	309
	58R-3	75	735.015	290
	58R-3	75	735.015	249
	58R-3	75	735.015	247
	58R-3	75	735.015	291
	60R-1	75	742.68	288
	60R-1	75	742.68	267
	60R-1	75	742.68	324
	60R-1	75	742.68	259
	60R-1	75	742.68	344
	60R-1	75	742.68	258
	62R-2	75	753.58	293
	62R-2	75	753.58	261
	62R-2	75	753.58	284
	62R-2	75	753.58	252
	62R-2	75	753.58	308
	62R-2	75	753.58	279
	67R-1	75	775.6	144
	67R-1	75	775.6	143
	67R-1	75	775.6	103
	67R-1	75	775.6	274
	67R-1	75	775.6	222
	67R-1	75	775.6	228
	71R-3	75	795.5	240
	71R-3	75	795.5	226
	71R-3	75	795.5	173
	Control 1	75	mixed depths	233
	Control 2	75	mixed depths	234
	Control 3	75	mixed depths	256
	Control 4	75	mixed depths	325
	Control 5	75	mixed depths	352
	Control 6	75	mixed depths	286
	76R-1	95	816.65	368
	76R-1	95	816.65	324
	76R-1	95	816.65	308
	76R-1	95	816.65	319
	76R-1	95	816.65	318
	76R-1	95	816.65	363
	79R-2	95	829.63	485
	79R-2	95	829.63	192
	79R-2	95	829.63	270
	81R-6	95	849.69	271
	81R-6	95	849.69	20
	81R-6	95	849.69	229
	81R-6	95	849.69	258
	81R-6	95	849.69	246
	81R-6	95	849.69	223
	83R-3	95	865.455	243
	83R-3	95	865.455	236
	83R-3	95	865.455	195
	83R-3	95	865.455	233
	83R-3	95	865.455	249
	83R-3	95	865.455	219
	85R-2	95	882.74	248
	85R-2	95	882.74	28
	85R-2	95	882.74	277
	87R-2	95	901.255	253
	87R-2	95	901.255	217
	87R-2	95	901.255	270
	89-R3	95	922.167	286
	89-R3	95	922.167	312
	89-R3	95	922.167	278
	91R-3	95	922.167	230
	91R-3	95	939.514	229
	91R-3	95	939.514	224
	91R-3	95	939.514	208
	91R-3	95	939.514	285
	91R-3	95	939.514	230
	93R-5	95	961.641	197
	93R-5	95	961.641	259
	93R-5	95	961.641	228
	95R-2	95	980.785	245
	95R-2	95	980.785	203
	95R-2	95	980.785	226
	97R-3	95	1002.39	287
	97R-3	95	1002.39	304
	97R-3	95	1002.39	226
	99R-2	95	1021.97	215
	99R-2	95	1021.97	187
	99R-2	95	1021.97	241
	99R-2	95	1021.97	191
	99R-2	95	1021.97	190
	99R-2	95	1021.97	186
	101R-3	95	1042.41	146
	101R-3	95	1042.41	135
	101R-3	95	1042.41	151
	103R-7	95	1068.04	197
	103R-7	95	1068.04	206
	103R-7	95	1068.04	218
	107R-5	95	1102.98	219
	107R-5	95	1102.98	190
	107R-5	95	1102.98	163
	107R-5	95	1102.98	151
	107R-5	95	1102.98	165
	107R-5	95	1102.98	150
	110R-3	95	1124.14	214
	110R-3	95	1124.14	263
	110R-3	95	1124.14	294
	110R-3	95	1124.14	254
	110R-3	95	1124.14	201
	110R-3	95	1124.14	219
	Control 1	95	mixed depths	150
	Control 2	95	mixed depths	161
	Control 3	95	mixed depths	149
	Control 4	95	mixed depths	213
	Control 5	95	mixed depths	198

## Sheet: Fig. S3
	IODP Expedition 370, Nankai Trough, Japan, D/V Chikyu
	Potential Microbial Sulfate Reduction and Methanogenesis Rates determined in Radiotracer Incubations
	Location Information
	Site:	C0023
	Date (start):	2016-09-20
	Date (end):	2016-11-03
	Instrument:	Rotary Core Barrel
	Location:	32°22.0018′ N, 134°57.9844′ E
	Water depth:	4775.5 m
	Penetration:	1177 m
	Sample Type:	Whole Round (WR)
																										?
	14C-DIC control incubations (+trace H2)						35S-DIC control incubations (+trace H2)						35S-DIC control incubations (+CH4)				35S-DIC control incubations (+acetate)					14C-DIC control incubations (+trace H2)						35S-DIC control incubations (+trace H2)						35S-DIC control incubations (+CH4)				35S-DIC control incubations (+acetate)
	Killed	Drill Fluid	Medium	Sediment	Sediment incubations		Killed	Drill Fluid	Medium	Sediment	Sediment incubations		Medium	Tracer	Sediment incubations		Medium	Tracer	Sediment incubations			Killed	Drill Fluid	Medium	Sediment	Sediment incubations		Killed	Drill Fluid	Medium	Sediment	Sediment incubations		Medium	Tracer	Sediment incubations		Medium	Tracer	Sediment incubations
	Δcpm (14CH4 – Blank)	Δcpm (14CH4 – Blank)	Δcpm (14CH4 – Blank)	Δcpm (14CH4 – Blank)	Δcpm (14CH4 – Blank)		Δcpm (35S-TRIS – Blank)	Δcpm (35S-TRIS – Blank)	Δcpm (35S-TRIS – Blank)	Δcpm (35S-TRIS – Blank)	Δcpm (35S-TRIS – Blank)		Δcpm (35S-TRIS – Blank)	Δcpm (35S-TRIS – Blank)	Δcpm (35S-TRIS – Blank)		Δcpm (35S-TRIS – Blank)	Δcpm (35S-TRIS – Blank)	Δcpm (35S-TRIS – Blank)			[pmol cm-3 d-1]	[pmol cm-3 d-1]	[pmol cm-3 d-1]	[pmol cm-3 d-1]	[pmol cm-3 d-1]		[pmol cm-3 d-1]	[pmol cm-3 d-1]	[pmol cm-3 d-1]	[pmol cm-3 d-1]	[pmol cm-3 d-1]		[pmol cm-3 d-1]	[pmol cm-3 d-1]	[pmol cm-3 d-1]		[pmol cm-3 d-1]	[pmol cm-3 d-1]	[pmol cm-3 d-1]
	0	14	<MDL	6	10857		<MDL	<MDL	<MDL	<MDL	8221		<MDL	<MDL	3504010		<MDL	29	7326390			<MBQL	0.088	n.a.	0.0309	392		<MBQL	<MBQL	n.a.	<MBQL	738		n.a.	<MBQL	35700		n.a.	<MBQL	52000
	4	11	<MDL	3	635		<MDL	<MDL	<MDL	<MDL	<MDL		<MDL	<MDL	<MDL		<MDL	19	<MDL			0.0143	0.0752	n.a.	0.0168	28		<MBQL	<MBQL	n.a.	<MBQL	<MBQL		n.a.	<MBQL	<MBQL		n.a.	<MBQL	<MBQL
	0	15	<MDL	<MDL	121		6	<MDL	<MDL	<MDL	8739		<MDL	<MDL	21020150		<MDL	<MDL	13252160			<MBQL	0.0925	n.a.	<MBQL	1.5		0.0269	<MBQL	n.a.	<MBQL	487		n.a.	<MBQL	241000		n.a.	<MBQL	197000
	10	12	<MDL	<MDL	80		<MDL	<MDL	<MDL	<MDL	<MDL		<MDL	<MDL	10296160		<MDL	<MDL	10627330			0.0497	0.0641	n.a.	<MBQL	1.08		<MBQL	<MBQL	n.a.	<MBQL	<MBQL		n.a.	<MBQL	111000		n.a.	<MBQL	203000
	10		7	<MDL	60		12		<MDL	<MDL	32		<MDL	<MDL	2554		<MDL	<MDL	22			0.0417		n.a.	<MBQL	0.91		0.0858		n.a.	<MBQL	0.289		n.a.	<MBQL	26.4		n.a.	<MBQL	0.187
	0		6	<MDL	50		<MDL		<MDL	<MDL	<MDL		<MDL		289		<MDL	<MDL	39			<MBQL		n.a.	<MBQL	0.514		<MBQL		n.a.	<MBQL	<MBQL		n.a.		2.89		n.a.	<MBQL	0.345
	11		<MDL	<MDL	48		4		<MDL	<MDL	59		<MDL		451		<MDL	<MDL	81			0.0538		n.a.	<MBQL	0.582		0.0217		n.a.	<MBQL	0.319		n.a.		4.2		n.a.	<MBQL	0.585
	4		10		22		13		<MDL	<MDL	19		<MDL		90		<MDL	<MDL	31			0.0252		n.a.		0.18		0.0716		n.a.	<MBQL	0.303		n.a.		0.904		n.a.	<MBQL	0.318
	5		<MDL		135				<MDL	<MDL	41		<MDL		123		<MDL		65			0.0315		n.a.		0.894				n.a.	<MBQL	0.894		n.a.		1.13		n.a.		0.594
	10		<MDL		171				<MDL	<MDL	<MDL		<MDL		138		<MDL		<MDL			0.0601		n.a.		1.57				n.a.	<MBQL	<MBQL		n.a.		1.37		n.a.		<MBQL
	10		4		23				<MDL	<MDL	48		<MDL		799		<MDL		<MDL			0.0457		n.a.		0.196				n.a.	<MBQL	1.09		n.a.		8.54		n.a.		<MBQL
	0		<MDL		16				<MDL	<MDL	<MDL		<MDL		71		<MDL		121			<MBQL		n.a.		0.156				n.a.	<MBQL	<MBQL		n.a.		0.702		n.a.		1.08
	9		7		<MDL				<MDL	<MDL	<MDL		<MDL		66		<MDL		47			0.0235		n.a.		<MBQL				n.a.	<MBQL	<MBQL		n.a.		0.606		n.a.		0.433
	9		<MDL		22				10	<MDL	<MDL		<MDL		329		<MDL		<MDL			0.0326		n.a.		<MBQL				n.a.	<MBQL	<MBQL		n.a.		3.03		n.a.		<MBQL
	10		<MDL		225				11	<MDL	<MDL		<MDL		44		<MDL		27			0.0425		n.a.		1.97				n.a.	<MBQL	<MBQL		n.a.		0.47		n.a.		0.234
	0				7					<MDL	<MDL				118				<MDL			<MBQL				<MBQL					<MBQL	<MBQL				1.07				<MBQL
					16						44				854				<MDL							0.15						0.744				9.08				<MBQL
					27						10				81				<MDL							0.171						1.5				0.967				<MBQL
					71						12				23				44							0.219						1.49				0.212				0.392
					405						18				27				<MDL							1.35						0.201				0.294				<MBQL
					266						11				28				<MDL							1.85						0.406				0.301				<MBQL
					91						<MDL				133				119							0.328						<MBQL				1.46				1.32
					171						<MDL				142				81							0.515						<MBQL				2.61				1.08
					141						12				<MDL				29							0.66						1.25				<MBQL				0.298
					39						<MDL				<MDL				<MDL							0.201						<MBQL				<MBQL				<MBQL
					<MDL						<MDL				<MDL				19							<MBQL						<MBQL				<MBQL				0.221
					10						12				<MDL				59							<MBQL						1.99				<MBQL				0.356
					8						15				<MDL				<MDL							<MBQL						1.55				<MBQL				<MBQL
					44						44				<MDL				<MDL							0.239						25.3				<MBQL				<MBQL
					50						15				<MDL				<MDL							0.532						1.42				<MBQL				<MBQL
					45						<MDL				20				<MDL							0.333						<MBQL				0.221				<MBQL
					22						14				28				<MDL							0.204						4.41				0.358				<MBQL
					11						<MDL				<MDL				39							<MBQL						<MBQL				<MBQL				0.407
					21						21				114				22							0.187						6.27				1.47				0.188
					9						67				<MDL				22							<MBQL						11.8				<MBQL				0.213
					19						<MDL				<MDL				<MDL							0.173						<MBQL				<MBQL				<MBQL
					<MDL						<MDL				20				34							<MBQL						<MBQL				0.269				0.339
					10						<MDL				<MDL				27							<MBQL						<MBQL				<MBQL				0.308
					<MDL						<MDL				<MDL				<MDL							<MBQL						<MBQL				<MBQL				<MBQL
					<MDL						<MDL				<MDL				22							<MBQL						<MBQL				<MBQL				0.385
					261						10				30				<MDL							2.05						3.17				0.318				<MBQL
					408						<MDL				2298				39							2.78						<MBQL				23.2				0.433
					341						<MDL				<MDL				<MDL							1.17						<MBQL				<MBQL				<MBQL
					15558						23838				6788110				5936020							395						2560				75900				50800
					696						<MDL				<MDL				<MDL							35.8						<MBQL				<MBQL				<MBQL
					271						3185				14713600				25301940							3.62						784				183000				293000
					103						3755				<MDL				19889440							2.51						299				<MBQL				229000
					31						365				1619				29							0.475						3.58				15.7				0.25
					86						220				893				169							0.988						1.21				9.62				1.51
					24						44				738				<MDL							0.246						1.37				7.44				<MBQL
					<MDL						55				298				97							<MBQL						1.12				2.43				0.915
					154						26				153				63							1.32						2.67				1.33				0.562
					78						<MDL				59				37							0.541						<MBQL				0.618				0.323
					16						<MDL				439				<MDL							0.125						<MBQL				4.21				<MBQL
					19						<MDL				278				27							0.139						<MBQL				2.67				0.262
					<MDL						<MDL				60				34							<MBQL						<MBQL				0.504				0.312
					35						25				21				35							0.257						0.411				0.206				0.318
					199						24				206				179							0.924						1.42				2.79				1.55
					<MDL						<MDL				73				<MDL							<MBQL						<MBQL				0.818				<MBQL
					13						<MDL				290				30							<MBQL						<MBQL				3.36				0.309
					26						<MDL				22				<MDL							0.146						<MBQL				0.221				<MBQL
					89						11				35				<MDL							0.24						0.325				0.347				<MBQL
					336						93				37				<MDL							1.13						1.68				0.45				<MBQL
					339						11				18				50							2.33						0.295				0.284				0.569
					142						<MDL				63				27							0.463						<MBQL				0.83				0.277
					88						<MDL				<MDL				104							0.297						<MBQL				<MBQL				1.18
					125						<MDL				96				30							0.607						<MBQL				1.38				0.279
					12						<MDL				<MDL				<MDL							<MBQL						<MBQL				<MBQL				<MBQL
					5						110				<MDL				27							<MBQL						19.7				<MBQL				0.313
					21						<MDL				<MDL				<MDL							0.119						<MBQL				<MBQL				<MBQL
					9						<MDL				<MDL				<MDL							<MBQL						<MBQL				<MBQL				<MBQL
					16						<MDL				<MDL				27							0.195						<MBQL				<MBQL				0.35
					49						<MDL				<MDL				<MDL							0.477						<MBQL				<MBQL				<MBQL
					58						<MDL				<MDL				<MDL							0.419						<MBQL				<MBQL				<MBQL
					27						<MDL				<MDL				31							0.333						<MBQL				<MBQL				0.371
					8						<MDL				23				<MDL							<MBQL						<MBQL				0.319				<MBQL
					<MDL						<MDL				21				66							<MBQL						<MBQL				0.246				1.71
					11						<MDL				105				<MDL							<MBQL						<MBQL				1.3				<MBQL
					<MDL						<MDL				<MDL				<MDL							<MBQL						<MBQL				<MBQL				<MBQL
					5						11				19				53							<MBQL						0.173				0.234				0.57
					<MDL						<MDL				24				<MDL							<MBQL						<MBQL				0.201				<MBQL
					<MDL						<MDL				25				<MDL							<MBQL						<MBQL				0.287				<MBQL
					<MDL						<MDL				50				22							<MBQL						<MBQL				0.708				0.276
					327						18				<MDL				38							2.27						0.19				<MBQL				0.317
					598						<MDL				121				65							1.62						<MBQL				1.18				1.85
					287						<MDL				<MDL				<MDL							1.31						<MBQL				<MBQL				<MBQL
					17024						15786				13357330				5017120							466						978				153000				38500
					302						<MDL				<MDL				<MDL							4.5						<MBQL				<MBQL				<MBQL
					205						10543				11419810				14620810							2.37						6510				144000				258000
					65						3082				<MDL				15406030							0.888						152				<MBQL				161000
					23						43				376				65							0.307						4.07				4.36				0.588
					38						13				438				1096							0.422						<MBQL				4.27				19.2
					71						81				94				168							0.731						1.81				2.12				1.37
					5						<MDL				218				<MDL							<MBQL						<MBQL				2.17				<MBQL
					104						53				1084				44							0.481						1.44				10.5				0.379
					58						17				216				22							0.418						2.32				2.13				0.211
					9						<MDL				157				<MDL							<MBQL						<MBQL				1.55				<MBQL
					11						<MDL				113				33							<MBQL						<MBQL				1.31				0.335
					17						63				84				<MDL							<MBQL						1.31				0.858				<MBQL
					29						<MDL				166				<MDL							0.137						<MBQL				1.63				<MBQL
					216						<MDL				81				27							0.759						<MBQL				0.785				0.451
					23						11				100				43							<MBQL						0.145				0.967				0.402
					22						19				152				46							<MBQL						0.275				1.61				0.445
					13						<MDL				243				<MDL							<MBQL						<MBQL				2.46				<MBQL
					103						17				106				24							0.273						0.575				1.11				0.238
					238						21				<MDL				<MDL							0.737						0.376				<MBQL				<MBQL
					174						17				18				44							0.739						4.7				0.271				0.508
					141						87				58				37							0.347						7.07				0.737				0.509
					86						<MDL				<MDL				102							0.3						<MBQL				<MBQL				1.04
					39						<MDL				<MDL				<MDL							0.177						<MBQL				<MBQL				<MBQL
					14						<MDL				<MDL				<MDL							<MBQL						<MBQL				<MBQL				<MBQL
					24						<MDL				<MDL				<MDL							0.0979						<MBQL				<MBQL				<MBQL
					30						<MDL				<MDL				<MDL							0.147						<MBQL				<MBQL				<MBQL
					7						<MDL				<MDL				<MDL							<MBQL						<MBQL				<MBQL				<MBQL
					22						<MDL				17				<MDL							0.159						<MBQL				0.216				<MBQL
					35						<MDL				<MDL				<MDL							0.252						<MBQL				<MBQL				<MBQL
					90						<MDL				<MDL				<MDL							0.508						<MBQL				<MBQL				<MBQL
					24						<MDL				21				<MDL							0.164						<MBQL				0.272				<MBQL
					14						<MDL				<MDL				<MDL							<MBQL						<MBQL				<MBQL				<MBQL
					5						<MDL				58				27							<MBQL						<MBQL				0.698				0.289
					7						<MDL				<MDL				22							<MBQL						<MBQL				<MBQL				0.181
					3						18				<MDL				<MDL							<MBQL						0.337				<MBQL				<MBQL
					7						38				<MDL				32							<MBQL						0.728				<MBQL				0.299
					3						<MDL				<MDL				26							<MBQL						<MBQL				<MBQL				0.289
					9						12				33				17							<MBQL						0.228				0.329				0.224
					4						<MDL				<MDL				<MDL							<MBQL						<MBQL				<MBQL				<MBQL
					189						16				<MDL				23							1.94						0.434				<MBQL				0.263
					502						<MDL				1233				<MDL							1.58						<MBQL				12.6				<MBQL
					386						<MDL				<MDL				<MDL							2.2						<MBQL				<MBQL				<MBQL
